# Supplementary material for: 2-(5-Fluoro-3-isopropyl­sulfanyl-1-benzofuran-2-yl)acetic acid
Source: Acta Crystallogr Sect E Struct Rep Online. 2011 Oct 29;67(Pt 11):o3112. doi: 10.1107/S1600536811044436 (PMC3247497; doi:10.1107/S1600536811044436)
Supplement: Supplementary file 1 [file e-67-o3112-sup1.cif]

##############################################################################
#                                                                            #
# This CIF contains the data in a paper accepted for publication in          #
# Acta Crystallographica Section E. It conforms to the requirements of       #
# Notes for Authors for Acta Crystallographica Section E, and has been       #
# peer reviewed under the auspices of the IUCr Commission on Journals.       #
#                                                                            #
# Full details of the Crystallographic Information File format               #
# are given in the paper "The Crystallographic Information File (CIF):       #
# a New Standard Archive File for Crystallography" by S. R. Hall, F. H.      #
# Allen and I. D. Brown [Acta Cryst. (1991), A47, 655-685].                  #
#                                                                            #
# The current version of the core CIF dictionary is obtainable from          #
# ftp://ftp.iucr.org/pub/cif_core.dic.                                       #
#                                                                            #
# Software is freely available for graphical display of the structure(s)     #
# in this CIF. For information consult the CIF software page                 #
# http://www.iucr.org/resources/cif/software.                                #
#                                                                            #
# This file may be used for bona fide research purposes within the           #
# scientific community so long as proper attribution is given to the journal # 
# article from which it was obtained.                                        #
#                                                                            #
##############################################################################
data_global
_audit_creation_method     'form.cif (version 2.0)'
_journal_data_validation_number     ?
_journal_date_recd_electronic     2011-10-24
_journal_date_accepted     2011-10-25
_journal_name_full     'Acta Crystallographica, Section E'
_journal_year     2011
_journal_volume     67
_journal_issue     11
_journal_page_first     o3112
_journal_page_last     o3112
_journal_paper_category     QO
_journal_coeditor_code     VM2132
_publ_contact_author_name     'Prof. Uk Lee'
_publ_contact_author_address
;
Department of Chemistry, Pukyong National University, 599-1 Daeyeon 3-dong
Nam-gu, Busan 608-737, Republic of Korea
;
_publ_contact_author_email     uklee@pknu.ac.kr
_publ_contact_author_fax     '+82-51-629-5583'
_publ_contact_author_phone     '+82-51-629-5596'
_publ_section_title
;
2-(5-Fluoro-3-isopropylsulfanyl-1-benzofuran-2-yl)acetic acid
;
loop_
    _publ_author_name
    _publ_author_address
    'Seo, Pil Ja'
;
 Department of Chemistry, Dongeui University, San 24 Kaya-dong Busanjin-gu,
 Busan 614-714, Republic of Korea
;
    'Choi, Hong Dae'
;
 Department of Chemistry, Dongeui University, San 24 Kaya-dong Busanjin-gu,
 Busan 614-714, Republic of Korea
;
    'Son, Byeng Wha'
;
 Department of Chemistry, Pukyong National University, 599-1 Daeyeon 3-dong
 Nam-gu, Busan 608-737, Republic of Korea
;
    'Lee^*^, Uk'
;
 Department of Chemistry, Pukyong National University, 599-1 Daeyeon 3-dong
 Nam-gu, Busan 608-737, Republic of Korea
;
data_I
_chemical_name_systematic
;
2-(5-Fluoro-3-isopropylsulfanyl-1-benzofuran-2-yl)acetic acid
;
_chemical_name_common     ?
_chemical_formula_moiety     'C13 H13 F O3 S'
_chemical_formula_sum     'C13 H13 F O3 S'
_chemical_formula_iupac     'C13 H13 F O3 S'
_chemical_formula_weight     268.29
_chemical_melting_point     ?
_symmetry_cell_setting     monoclinic
_symmetry_space_group_name_H-M     'P 21/n'
_symmetry_space_group_name_Hall     '-P 2yn'
loop_
    _symmetry_equiv_pos_as_xyz
    'x, y, z'
    '-x+1/2, y+1/2, -z+1/2'
    '-x, -y, -z'
    'x-1/2, -y-1/2, z-1/2'
_cell_length_a     10.6101(2)
_cell_length_b     8.57490(10)
_cell_length_c     13.6083(2)
_cell_angle_alpha     90.00
_cell_angle_beta     97.1490(10)
_cell_angle_gamma     90.00
_cell_volume     1228.47(3)
_cell_formula_units_Z     4
_cell_measurement_reflns_used     6368
_cell_measurement_theta_min     2.30
_cell_measurement_theta_max     27.47
_cell_measurement_temperature     296(2)
_exptl_crystal_description     'block'
_exptl_crystal_colour     'colourless'
_exptl_crystal_size_max     0.34
_exptl_crystal_size_mid     0.26
_exptl_crystal_size_min     0.16
_exptl_crystal_density_diffrn     1.451
_exptl_crystal_density_meas     ?
_exptl_crystal_density_method     'not measured'
_exptl_crystal_F_000     560
_exptl_absorpt_coefficient_mu     0.273
_exptl_absorpt_correction_type     multi-scan
_exptl_absorpt_process_details     '(SADABS; Bruker, 2009)'
_exptl_absorpt_correction_T_min     0.9129
_exptl_absorpt_correction_T_max     0.9576
_exptl_special_details
;
;
_diffrn_ambient_temperature     296(2)
_diffrn_radiation_type     MoK\a
_diffrn_radiation_wavelength     0.71073
_diffrn_radiation_source     'rotating anode'
_diffrn_radiation_monochromator     'graphite multilayer'
_diffrn_measurement_device_type     'Bruker SMART APEXII CCD'
_diffrn_measurement_method     '\f and \w scans'
_diffrn_detector_area_resol_mean     10.0
_diffrn_reflns_number     11299
_diffrn_reflns_av_R_equivalents     0.0263
_diffrn_reflns_av_sigmaI/netI     0.0218
_diffrn_reflns_theta_min     2.30
_diffrn_reflns_theta_max     27.48
_diffrn_reflns_theta_full     27.48
_diffrn_measured_fraction_theta_max     0.999
_diffrn_measured_fraction_theta_full     0.999
_diffrn_reflns_limit_h_min     -9
_diffrn_reflns_limit_h_max     13
_diffrn_reflns_limit_k_min     -9
_diffrn_reflns_limit_k_max     11
_diffrn_reflns_limit_l_min     -17
_diffrn_reflns_limit_l_max     17
_diffrn_standards_number     0
_diffrn_standards_interval_count     ?
_diffrn_standards_interval_time     ?
_diffrn_standards_decay_%     ?
_refine_special_details
;
 Refinement of F^2^ against ALL reflections.  The weighted R-factor wR and
 goodness of fit S are based on F^2^, conventional R-factors R are based
 on F, with F set to zero for negative F^2^. The threshold expression of
 F^2^ > 2sigma(F^2^) is used only for calculating R-factors(gt) etc. and is
 not relevant to the choice of reflections for refinement.  R-factors based
 on F^2^ are statistically about twice as large as those based on F, and R-
 factors based on ALL data will be even larger.
;
_reflns_number_total     2812
_reflns_number_gt     2535
_reflns_threshold_expression     I>2\s(I)
_refine_ls_structure_factor_coef     Fsqd
_refine_ls_matrix_type     full
_refine_ls_R_factor_all     0.0361
_refine_ls_R_factor_gt     0.0323
_refine_ls_wR_factor_gt     0.0818
_refine_ls_wR_factor_ref     0.0844
_refine_ls_goodness_of_fit_ref     1.079
_refine_ls_restrained_S_all     1.079
_refine_ls_number_reflns     2812
_refine_ls_number_parameters     169
_refine_ls_number_restraints     0
_refine_ls_hydrogen_treatment     mixed
_refine_ls_weighting_scheme     calc
_refine_ls_weighting_details
         'calc w=1/[\s^2^(Fo^2^)+(0.0391P)^2^+0.4795P] where P=(Fo^2^+2Fc^2^)/3'
_atom_sites_solution_hydrogens     difmap
_atom_sites_solution_primary     direct
_atom_sites_solution_secondary     difmap
_refine_ls_shift/su_max     0.000
_refine_ls_shift/su_mean     0.000
_refine_diff_density_max     0.268
_refine_diff_density_min     -0.270
_refine_ls_extinction_method     none
_refine_ls_extinction_coef     ?
loop_
    _atom_type_symbol
    _atom_type_description
    _atom_type_scat_dispersion_real
    _atom_type_scat_dispersion_imag
    _atom_type_scat_source
    'C' 'C' 0.0033 0.0016
                         'International Tables Vol C Tables 4.2.6.8 and 6.1.1.4'
    'H' 'H' 0.0000 0.0000
                         'International Tables Vol C Tables 4.2.6.8 and 6.1.1.4'
    'O' 'O' 0.0106 0.0060
                         'International Tables Vol C Tables 4.2.6.8 and 6.1.1.4'
    'F' 'F' 0.0171 0.0103
                         'International Tables Vol C Tables 4.2.6.8 and 6.1.1.4'
    'S' 'S' 0.1246 0.1234
                         'International Tables Vol C Tables 4.2.6.8 and 6.1.1.4'
_computing_data_collection     '<i>APEX2</i> (Bruker, 2009)'
_computing_cell_refinement     '<i>SAINT</i> (Bruker, 2009)'
_computing_data_reduction     '<i>SAINT</i> (Bruker, 2009)'
_computing_structure_solution     '<i>SHELXS97</i> (Sheldrick, 2008)'
_computing_structure_refinement     '<i>SHELXL97</i> (Sheldrick, 2008)'
_computing_molecular_graphics
        '<i>ORTEP-3</i> (Farrugia, 1997) and <i>DIAMOND</i> (Brandenburg, 1998)'
_computing_publication_material     '<i>SHELXL97</i> (Sheldrick, 2008)'
loop_
    _atom_site_type_symbol
    _atom_site_label
    _atom_site_fract_x
    _atom_site_fract_y
    _atom_site_fract_z
    _atom_site_U_iso_or_equiv
    _atom_site_adp_type
    _atom_site_calc_flag
    _atom_site_refinement_flags
    _atom_site_occupancy
    _atom_site_symmetry_multiplicity
    _atom_site_disorder_assembly
    _atom_site_disorder_group
    S S1 0.78862(3) 0.58282(4) 0.59632(2) 0.02413(11) Uani d . 1 2 . .
    F F1 0.31233(8) 0.47027(11) 0.75555(6) 0.0345(2) Uani d . 1 2 . .
    O O1 0.59098(8) 0.21589(10) 0.48893(6) 0.0214(2) Uani d . 1 2 . .
    O O2 0.98666(9) 0.17121(12) 0.42302(8) 0.0282(2) Uani d . 1 2 . .
    H H2 1.039(2) 0.102(3) 0.4435(17) 0.061(7) Uiso d . 1 2 . .
    O O3 0.85509(9) 0.05406(12) 0.51590(8) 0.0315(2) Uani d . 1 2 . .
    C C1 0.68384(12) 0.42599(14) 0.56964(9) 0.0193(3) Uani d . 1 2 . .
    C C2 0.56451(12) 0.39600(14) 0.60737(9) 0.0193(3) Uani d . 1 2 . .
    C C3 0.49739(12) 0.46787(15) 0.67707(9) 0.0231(3) Uani d . 1 2 . .
    H H3 0.5284 0.5554 0.7126 0.028 Uiso calc R 1 2 . .
    C C4 0.38297(13) 0.40136(16) 0.68987(10) 0.0250(3) Uani d . 1 2 . .
    C C5 0.33252(12) 0.26984(17) 0.64039(10) 0.0263(3) Uani d . 1 2 . .
    H H5 0.2549 0.2300 0.6537 0.032 Uiso calc R 1 2 . .
    C C6 0.39816(12) 0.19808(16) 0.57121(10) 0.0241(3) Uani d . 1 2 . .
    H H6 0.3672 0.1096 0.5368 0.029 Uiso calc R 1 2 . .
    C C7 0.51263(12) 0.26584(15) 0.55626(9) 0.0194(3) Uani d . 1 2 . .
    C C8 0.69308(11) 0.31625(14) 0.49921(9) 0.0198(3) Uani d . 1 2 . .
    C C9 0.79023(13) 0.29168(16) 0.43123(10) 0.0245(3) Uani d . 1 2 . .
    H H9A 0.8387 0.3871 0.4280 0.029 Uiso calc R 1 2 . .
    H H9B 0.7475 0.2707 0.3653 0.029 Uiso calc R 1 2 . .
    C C10 0.88063(12) 0.15988(15) 0.46143(9) 0.0212(3) Uani d . 1 2 . .
    C C11 0.89540(13) 0.51469(17) 0.70409(10) 0.0266(3) Uani d . 1 2 . .
    H H11 0.9545 0.6004 0.7233 0.032 Uiso calc R 1 2 . .
    C C12 0.82624(15) 0.4816(2) 0.79269(11) 0.0363(4) Uani d . 1 2 . .
    H H12A 0.7690 0.3957 0.7779 0.055 Uiso calc R 1 2 . .
    H H12B 0.7791 0.5723 0.8076 0.055 Uiso calc R 1 2 . .
    H H12C 0.8868 0.4558 0.8488 0.055 Uiso calc R 1 2 . .
    C C13 0.97563(14) 0.3767(2) 0.67876(12) 0.0370(4) Uani d . 1 2 . .
    H H13A 1.0382 0.3538 0.7341 0.056 Uiso calc R 1 2 . .
    H H13B 1.0173 0.4019 0.6221 0.056 Uiso calc R 1 2 . .
    H H13C 0.9220 0.2874 0.6642 0.056 Uiso calc R 1 2 . .
loop_
    _atom_site_aniso_label
    _atom_site_aniso_U_11
    _atom_site_aniso_U_22
    _atom_site_aniso_U_33
    _atom_site_aniso_U_12
    _atom_site_aniso_U_13
    _atom_site_aniso_U_23
    S1 0.02556(18) 0.01943(17) 0.02593(18) -0.00434(12) -0.00267(13) 0.00363(12)
    F1 0.0348(5) 0.0401(5) 0.0317(4) 0.0130(4) 0.0158(4) 0.0031(4)
    O1 0.0213(4) 0.0201(4) 0.0227(4) -0.0003(4) 0.0024(3) -0.0032(3)
    O2 0.0196(5) 0.0303(5) 0.0363(5) 0.0019(4) 0.0095(4) 0.0084(4)
    O3 0.0273(5) 0.0289(5) 0.0413(6) 0.0064(4) 0.0158(4) 0.0119(4)
    C1 0.0185(6) 0.0180(6) 0.0207(6) -0.0002(5) -0.0002(5) 0.0021(5)
    C2 0.0188(6) 0.0187(6) 0.0197(6) 0.0029(5) -0.0001(5) 0.0020(5)
    C3 0.0270(7) 0.0205(6) 0.0216(6) 0.0047(5) 0.0026(5) -0.0008(5)
    C4 0.0253(7) 0.0287(7) 0.0219(6) 0.0103(5) 0.0069(5) 0.0054(5)
    C5 0.0193(6) 0.0305(7) 0.0292(7) 0.0013(5) 0.0035(5) 0.0101(6)
    C6 0.0217(6) 0.0228(6) 0.0266(6) -0.0014(5) -0.0018(5) 0.0027(5)
    C7 0.0193(6) 0.0196(6) 0.0191(5) 0.0037(5) 0.0007(4) 0.0013(5)
    C8 0.0182(6) 0.0194(6) 0.0212(6) 0.0013(5) 0.0004(5) 0.0024(5)
    C9 0.0253(7) 0.0255(7) 0.0237(6) 0.0034(5) 0.0067(5) 0.0029(5)
    C10 0.0209(6) 0.0224(6) 0.0209(6) -0.0013(5) 0.0051(5) -0.0022(5)
    C11 0.0249(7) 0.0266(7) 0.0261(7) -0.0072(5) -0.0059(5) 0.0037(5)
    C12 0.0394(8) 0.0435(9) 0.0245(7) -0.0098(7) -0.0023(6) 0.0027(6)
    C13 0.0276(7) 0.0404(9) 0.0410(8) 0.0041(7) -0.0040(6) 0.0072(7)
_geom_special_details
;
 All esds (except the esd in the dihedral angle between two l.s. planes)
 are estimated using the full covariance matrix.  The cell esds are taken
 into account individually in the estimation of esds in distances, angles
 and torsion angles; correlations between esds in cell parameters are only
 used when they are defined by crystal symmetry.  An approximate (isotropic)
 treatment of cell esds is used for estimating esds involving l.s. planes.
;
loop_
    _geom_bond_atom_site_label_1
    _geom_bond_atom_site_label_2
    _geom_bond_site_symmetry_2
    _geom_bond_distance
    _geom_bond_publ_flag
    S1 C1 . 1.7539(13) ?
    S1 C11 . 1.8335(13) ?
    S1 O2 3_766 3.2185(10) ?
    F1 C4 . 1.3699(15) ?
    O1 C8 . 1.3769(15) ?
    O1 C7 . 1.3797(15) ?
    O2 C10 . 1.3018(15) ?
    O2 H2 . 0.84(2) ?
    O3 C10 . 1.2232(16) ?
    C1 C8 . 1.3553(18) ?
    C1 C2 . 1.4472(17) ?
    C2 C7 . 1.3919(18) ?
    C2 C3 . 1.3981(17) ?
    C3 C4 . 1.3719(19) ?
    C3 H3 . 0.9300 ?
    C4 C5 . 1.386(2) ?
    C5 C6 . 1.3832(19) ?
    C5 H5 . 0.9300 ?
    C6 C7 . 1.3840(18) ?
    C6 H6 . 0.9300 ?
    C8 C9 . 1.4832(17) ?
    C9 C10 . 1.5060(18) ?
    C9 H9A . 0.9700 ?
    C9 H9B . 0.9700 ?
    C11 C12 . 1.514(2) ?
    C11 C13 . 1.522(2) ?
    C11 H11 . 0.9800 ?
    C12 H12A . 0.9600 ?
    C12 H12B . 0.9600 ?
    C12 H12C . 0.9600 ?
    C13 H13A . 0.9600 ?
    C13 H13B . 0.9600 ?
    C13 H13C . 0.9600 ?
loop_
    _geom_angle_atom_site_label_1
    _geom_angle_atom_site_label_2
    _geom_angle_atom_site_label_3
    _geom_angle_site_symmetry_1
    _geom_angle_site_symmetry_3
    _geom_angle
    _geom_angle_publ_flag
    C1 S1 C11 . . 103.53(6) ?
    C1 S1 O2 . 3_766 160.48(5) ?
    C11 S1 O2 . 3_766 83.33(5) ?
    C8 O1 C7 . . 105.66(9) ?
    C10 O2 H2 . . 112.4(15) ?
    C8 C1 C2 . . 105.73(11) ?
    C8 C1 S1 . . 125.38(10) ?
    C2 C1 S1 . . 128.52(10) ?
    C7 C2 C3 . . 119.30(12) ?
    C7 C2 C1 . . 105.91(11) ?
    C3 C2 C1 . . 134.78(12) ?
    C4 C3 C2 . . 115.87(12) ?
    C4 C3 H3 . . 122.1 ?
    C2 C3 H3 . . 122.1 ?
    F1 C4 C3 . . 117.92(13) ?
    F1 C4 C5 . . 117.27(12) ?
    C3 C4 C5 . . 124.81(12) ?
    C6 C5 C4 . . 119.72(12) ?
    C6 C5 H5 . . 120.1 ?
    C4 C5 H5 . . 120.1 ?
    C5 C6 C7 . . 116.02(12) ?
    C5 C6 H6 . . 122.0 ?
    C7 C6 H6 . . 122.0 ?
    O1 C7 C6 . . 125.42(12) ?
    O1 C7 C2 . . 110.32(11) ?
    C6 C7 C2 . . 124.26(12) ?
    C1 C8 O1 . . 112.37(11) ?
    C1 C8 C9 . . 131.05(12) ?
    O1 C8 C9 . . 116.54(11) ?
    C8 C9 C10 . . 113.88(11) ?
    C8 C9 H9A . . 108.8 ?
    C10 C9 H9A . . 108.8 ?
    C8 C9 H9B . . 108.8 ?
    C10 C9 H9B . . 108.8 ?
    H9A C9 H9B . . 107.7 ?
    O3 C10 O2 . . 124.50(12) ?
    O3 C10 C9 . . 122.72(11) ?
    O2 C10 C9 . . 112.79(11) ?
    C12 C11 C13 . . 112.00(13) ?
    C12 C11 S1 . . 112.60(10) ?
    C13 C11 S1 . . 111.96(10) ?
    C12 C11 H11 . . 106.6 ?
    C13 C11 H11 . . 106.6 ?
    S1 C11 H11 . . 106.6 ?
    C11 C12 H12A . . 109.5 ?
    C11 C12 H12B . . 109.5 ?
    H12A C12 H12B . . 109.5 ?
    C11 C12 H12C . . 109.5 ?
    H12A C12 H12C . . 109.5 ?
    H12B C12 H12C . . 109.5 ?
    C11 C13 H13A . . 109.5 ?
    C11 C13 H13B . . 109.5 ?
    H13A C13 H13B . . 109.5 ?
    C11 C13 H13C . . 109.5 ?
    H13A C13 H13C . . 109.5 ?
    H13B C13 H13C . . 109.5 ?
loop_
    _geom_torsion_atom_site_label_1
    _geom_torsion_atom_site_label_2
    _geom_torsion_atom_site_label_3
    _geom_torsion_atom_site_label_4
    _geom_torsion_site_symmetry_1
    _geom_torsion_site_symmetry_2
    _geom_torsion_site_symmetry_3
    _geom_torsion_site_symmetry_4
    _geom_torsion
    _geom_torsion_publ_flag
    C11 S1 C1 C8 . . . . -98.49(12) ?
    O2 S1 C1 C8 3_766 . . . 10.3(2) ?
    C11 S1 C1 C2 . . . . 89.60(12) ?
    O2 S1 C1 C2 3_766 . . . -161.66(10) ?
    C8 C1 C2 C7 . . . . 1.13(13) ?
    S1 C1 C2 C7 . . . . 174.29(10) ?
    C8 C1 C2 C3 . . . . -177.50(14) ?
    S1 C1 C2 C3 . . . . -4.3(2) ?
    C7 C2 C3 C4 . . . . 0.35(18) ?
    C1 C2 C3 C4 . . . . 178.84(13) ?
    C2 C3 C4 F1 . . . . -178.33(11) ?
    C2 C3 C4 C5 . . . . 1.0(2) ?
    F1 C4 C5 C6 . . . . 178.22(11) ?
    C3 C4 C5 C6 . . . . -1.1(2) ?
    C4 C5 C6 C7 . . . . -0.16(18) ?
    C8 O1 C7 C6 . . . . 179.98(12) ?
    C8 O1 C7 C2 . . . . 0.39(13) ?
    C5 C6 C7 O1 . . . . -178.00(11) ?
    C5 C6 C7 C2 . . . . 1.53(19) ?
    C3 C2 C7 O1 . . . . 177.94(11) ?
    C1 C2 C7 O1 . . . . -0.95(13) ?
    C3 C2 C7 C6 . . . . -1.66(19) ?
    C1 C2 C7 C6 . . . . 179.46(12) ?
    C2 C1 C8 O1 . . . . -0.95(14) ?
    S1 C1 C8 O1 . . . . -174.38(9) ?
    C2 C1 C8 C9 . . . . 176.54(13) ?
    S1 C1 C8 C9 . . . . 3.1(2) ?
    C7 O1 C8 C1 . . . . 0.38(13) ?
    C7 O1 C8 C9 . . . . -177.51(10) ?
    C1 C8 C9 C10 . . . . 103.58(16) ?
    O1 C8 C9 C10 . . . . -79.02(14) ?
    C8 C9 C10 O3 . . . . 21.68(19) ?
    C8 C9 C10 O2 . . . . -158.70(11) ?
    C1 S1 C11 C12 . . . . -61.64(12) ?
    O2 S1 C11 C12 3_766 . . . 136.93(11) ?
    C1 S1 C11 C13 . . . . 65.60(11) ?
    O2 S1 C11 C13 3_766 . . . -95.82(10) ?
loop_
    _geom_hbond_atom_site_label_D
    _geom_hbond_atom_site_label_H
    _geom_hbond_atom_site_label_A
    _geom_hbond_site_symmetry_A
    _geom_hbond_distance_DH
    _geom_hbond_distance_HA
    _geom_hbond_distance_DA
    _geom_hbond_angle_DHA
    O2 H2 O3 3_756 0.84(2) 1.79(2) 2.6257(14) 177(2)
_iucr_refine_instructions_details
;
TITL 1129 IN P2(1)/N
CELL  0.71073 10.61010  8.57490 13.60830 90.00000 97.14900 90.00000
ZERR 4  0.00020  0.00010  0.00020  0.00000  0.00100  0.00000
LATT 1
SYMM -X+ 0.50000, Y+ 0.50000, -Z+ 0.50000
SFAC C H O F S
UNIT 52 52 12 4 4
TEMP 23
SIZE 0.16 0.26 0.34
L.S. 15
BOND
FMAP 2
PLAN 20
ACTA
MPLA 9 C1 C2 C3 C4 C5 C6 C7 O1 C8
CONF
EQIV $1 2-X, -Y, 1-Z
EQIV $2 2-X, 1-Y, 1-Z
HTAB O2 O3_$1
BOND $H
WGHT    0.039100    0.479500
FVAR       0.22906
MOLE   1
BIND S1 O2_$2
S1    5    0.788625    0.582824    0.596322    11.00000    0.02556    0.01943 =
         0.02593    0.00363   -0.00267   -0.00434
F1    4    0.312328    0.470272    0.755553    11.00000    0.03480    0.04009 =
         0.03167    0.00305    0.01576    0.01302
O1    3    0.590984    0.215895    0.488928    11.00000    0.02133    0.02006 =
         0.02270   -0.00322    0.00237   -0.00028
O2    3    0.986656    0.171212    0.423016    11.00000    0.01958    0.03027 =
         0.03626    0.00837    0.00948    0.00192
H2    2    1.038809    0.101720    0.443533    11.00000    0.06108
O3    3    0.855089    0.054056    0.515896    11.00000    0.02725    0.02888 =
         0.04128    0.01190    0.01581    0.00644
C1    1    0.683836    0.425988    0.569640    11.00000    0.01854    0.01801 =
         0.02066    0.00213   -0.00017   -0.00024
C2    1    0.564511    0.396003    0.607375    11.00000    0.01884    0.01868 =
         0.01975    0.00202   -0.00014    0.00289
C3    1    0.497392    0.467869    0.677075    11.00000    0.02704    0.02054 =
         0.02157   -0.00084    0.00256    0.00469
AFIX  43
H3    2    0.528400    0.555361    0.712575    11.00000   -1.20000
AFIX   0
C4    1    0.382970    0.401363    0.689869    11.00000    0.02534    0.02871 =
         0.02190    0.00535    0.00686    0.01028
C5    1    0.332516    0.269840    0.640389    11.00000    0.01926    0.03047 =
         0.02922    0.01008    0.00351    0.00127
AFIX  43
H5    2    0.254866    0.230032    0.653655    11.00000   -1.20000
AFIX   0
C6    1    0.398163    0.198082    0.571209    11.00000    0.02169    0.02284 =
         0.02656    0.00267   -0.00177   -0.00137
AFIX  43
H6    2    0.367224    0.109574    0.536788    11.00000   -1.20000
AFIX   0
C7    1    0.512635    0.265838    0.556263    11.00000    0.01926    0.01958 =
         0.01907    0.00133    0.00071    0.00371
C8    1    0.693082    0.316252    0.499214    11.00000    0.01820    0.01942 =
         0.02118    0.00238    0.00039    0.00132
C9    1    0.790228    0.291677    0.431234    11.00000    0.02533    0.02546 =
         0.02373    0.00292    0.00671    0.00337
AFIX  23
H9A   2    0.838690    0.387060    0.428002    11.00000   -1.20000
H9B   2    0.747505    0.270748    0.365327    11.00000   -1.20000
AFIX   0
C10   1    0.880628    0.159881    0.461431    11.00000    0.02087    0.02244 =
         0.02089   -0.00217    0.00506   -0.00134
C11   1    0.895399    0.514691    0.704087    11.00000    0.02491    0.02663 =
         0.02608    0.00367   -0.00587   -0.00718
AFIX  13
H11   2    0.954511    0.600352    0.723291    11.00000   -1.20000
AFIX   0
C12   1    0.826239    0.481569    0.792695    11.00000    0.03943    0.04347 =
         0.02453    0.00266   -0.00235   -0.00976
AFIX 137
H12A  2    0.768987    0.395678    0.777881    11.00000   -1.50000
H12B  2    0.779105    0.572275    0.807621    11.00000   -1.50000
H12C  2    0.886783    0.455759    0.848752    11.00000   -1.50000
AFIX   0
C13   1    0.975631    0.376697    0.678760    11.00000    0.02764    0.04041 =
         0.04096    0.00722   -0.00404    0.00406
AFIX 137
H13A  2    1.038213    0.353785    0.734069    11.00000   -1.50000
H13B  2    1.017277    0.401886    0.622083    11.00000   -1.50000
H13C  2    0.922008    0.287383    0.664154    11.00000   -1.50000
HKLF 4
REM  1129 IN P2(1)/N
REM R1 =  0.0323 for   2535 Fo > 4sig(Fo)  and  0.0361 for all   2812 data
REM    169 parameters refined using      0 restraints
END
WGHT      0.0391      0.4795
REM Highest difference peak  0.268,  deepest hole -0.270,  1-sigma level  0.055
Q1    1   0.6254  0.4171  0.5919  11.00000  0.05    0.27
Q2    1   0.5366  0.4252  0.6467  11.00000  0.05    0.24
Q3    1   0.3753  0.3193  0.6780  11.00000  0.05    0.23
Q4    1   0.7359  0.4905  0.5756  11.00000  0.05    0.22
Q5    1   0.5470  0.3228  0.5902  11.00000  0.05    0.22
Q6    1   0.4527  0.4094  0.7046  11.00000  0.05    0.22
Q7    1   0.3495  0.3545  0.6415  11.00000  0.05    0.21
Q8    1   0.8331  0.2248  0.4447  11.00000  0.05    0.21
Q9    1   0.7167  0.3452  0.5574  11.00000  0.05    0.21
Q10   1   0.8793  0.5759  0.5135  11.00000  0.05    0.20
Q11   1   0.8452  0.5020  0.7389  11.00000  0.05    0.19
Q12   1   0.6821  0.4057  0.5161  11.00000  0.05    0.18
Q13   1   0.7333  0.6797  0.6230  11.00000  0.05    0.17
Q14   1   0.4703  0.2166  0.5818  11.00000  0.05    0.17
Q15   1   0.8248  0.5938  0.5331  11.00000  0.05    0.16
Q16   1   0.7408  0.3014  0.4690  11.00000  0.05    0.16
Q17   1   0.7949  0.0482  0.5223  11.00000  0.05    0.16
Q18   1   0.6467  0.2550  0.4979  11.00000  0.05    0.15
Q19   1   0.3785  0.2202  0.6241  11.00000  0.05    0.15
Q20   1   0.3583  0.4184  0.7147  11.00000  0.05    0.15
;
