# Supplementary material for: 2-(5-Fluoro-3-isopropyl­sulfanyl-1-benzofuran-2-yl)acetic acid
Source: Acta Crystallogr Sect E Struct Rep Online. 2011 Oct 29;67(Pt 11):o3112. doi: 10.1107/S1600536811044436 (PMC3247497; doi:10.1107/S1600536811044436)
Supplement: Supplementary file 2 [file e-67-o3112-Isup2.hkl]

# 
# h,k,l, Fc-squared, Fo-squared, sigma(Fo-squared) and status flag 
# 
data_I
_shelx_title ' 1129 IN P2(1)/N' 
_shelx_refln_list_code          4 
_shelx_F_calc_maximum      145.58 
_exptl_crystal_F_000       560.00 
_reflns_d_resolution_high  0.7702 
 
loop_ 
 _symmetry_equiv_pos_as_xyz 
 'x, y, z' 
 '-x+1/2, y+1/2, -z+1/2' 
 '-x, -y, -z' 
 'x-1/2, -y-1/2, z-1/2' 
 
_cell_length_a    10.6101 
_cell_length_b     8.5749 
_cell_length_c    13.6083 
_cell_angle_alpha  90.000 
_cell_angle_beta   97.149 
_cell_angle_gamma  90.000 
 
_shelx_F_squared_multiplier     1.000 
 
loop_ 
 _refln_index_h 
 _refln_index_k 
 _refln_index_l 
 _refln_F_squared_calc 
 _refln_F_squared_meas 
 _refln_F_squared_sigma 
 _refln_observed_status 
   2   0   0      325.63      348.35      5.83 o 
   4   0   0       10.73        7.35      0.96 o 
   6   0   0     1732.01     1765.10     24.94 o 
   8   0   0       26.93       22.35      1.59 o 
  10   0   0     2311.42     2193.22     44.13 o 
  12   0   0       31.16       33.35      4.76 o 
   1   1   0     1679.94     1745.67     16.68 o 
   2   1   0      852.72      839.64      7.86 o 
   3   1   0        5.59        5.45      0.34 o 
   4   1   0       34.68       40.57      0.87 o 
   5   1   0       31.28       53.89      1.10 o 
   6   1   0      862.27      932.91     10.32 o 
   7   1   0     1475.80     1468.35     18.61 o 
   8   1   0      496.86      490.11      8.49 o 
   9   1   0      349.57      345.04      6.00 o 
  10   1   0      136.74      132.14      3.63 o 
  11   1   0       90.72       85.74      4.65 o 
  12   1   0       15.30       15.12      3.72 o 
  13   1   0        0.01       -1.24      1.75 o 
   0   2   0      743.16      762.46     10.75 o 
   1   2   0     1780.34     1872.38     15.42 o 
   2   2   0     2119.00     2177.89     20.92 o 
   3   2   0        7.28        2.61      0.24 o 
   4   2   0       82.75      122.14      1.61 o 
   5   2   0      134.59      149.69      2.36 o 
   6   2   0      469.38      489.61      5.99 o 
   7   2   0      268.58      286.45      4.41 o 
   8   2   0      165.88      156.27      3.79 o 
   9   2   0       27.56       24.66      1.71 o 
  10   2   0        3.68        2.36      1.17 o 
  11   2   0      286.42      259.28      9.24 o 
  12   2   0       65.15       70.65      4.57 o 
  13   2   0       83.30       97.77      6.96 o 
   1   3   0        7.22        4.39      0.35 o 
   2   3   0       13.57        7.11      0.54 o 
   3   3   0       27.39       28.56      1.31 o 
   4   3   0     1101.17     1187.23     11.39 o 
   5   3   0        7.94        7.28      0.48 o 
   6   3   0     1864.64     1871.91     19.77 o 
   7   3   0      106.84      126.55      2.66 o 
   8   3   0      696.23      678.98      9.77 o 
   9   3   0        2.64        1.32      0.85 o 
  10   3   0        7.35        6.51      1.40 o 
  11   3   0        0.03        1.14      1.60 o 
  12   3   0       82.30       73.30      4.65 o 
  13   3   0       31.91       25.76      3.28 o 
   0   4   0      251.48      280.48      4.77 o 
   1   4   0     3373.46     3414.48     31.12 o 
   2   4   0       64.19       73.37      1.23 o 
   3   4   0     1404.89     1430.74     14.46 o 
   4   4   0      244.96      242.16      3.27 o 
   5   4   0        2.05        1.13      0.50 o 
   6   4   0      198.60      197.05      2.99 o 
   7   4   0        0.38        0.61      0.59 o 
   8   4   0        7.68        6.02      1.12 o 
   9   4   0      133.94      140.38      3.96 o 
  10   4   0       41.80       35.50      2.42 o 
  11   4   0      457.89      462.73     18.87 o 
  12   4   0      369.71      357.53     16.39 o 
   1   5   0       21.13       30.37      0.94 o 
   2   5   0        0.13        0.67      0.26 o 
   3   5   0       49.31       58.64      1.31 o 
   4   5   0      394.23      392.48      4.88 o 
   5   5   0     4132.85     4166.79     43.03 o 
   6   5   0       69.32       57.42      2.32 o 
   7   5   0       25.71       23.35      1.66 o 
   8   5   0      177.88      174.27      5.15 o 
   9   5   0       53.69       61.34      3.05 o 
  10   5   0      259.63      275.88      9.30 o 
  11   5   0       29.78       16.96      4.19 o 
  12   5   0       99.62      110.73      8.77 o 
   0   6   0      672.05      739.26     10.49 o 
   1   6   0       77.42       80.02      1.52 o 
   2   6   0      680.88      641.36      7.50 o 
   3   6   0      253.18      236.05      3.82 o 
   4   6   0      120.47      109.20      4.02 o 
   5   6   0        1.17        3.23      1.07 o 
   6   6   0       42.26       42.85      2.11 o 
   7   6   0       51.29       61.00      3.07 o 
   8   6   0      116.48      129.33      4.53 o 
   9   6   0        0.60       -1.04      1.04 o 
  10   6   0        0.61       -2.10      2.10 o 
  11   6   0       54.61       53.17      6.10 o 
   1   7   0        8.38        6.38      0.97 o 
   2   7   0      320.11      327.37     10.51 o 
   3   7   0       63.30       55.41      2.90 o 
   4   7   0       21.23       17.22      1.24 o 
   5   7   0       22.79       20.74      1.57 o 
   6   7   0      233.33      236.03      6.42 o 
   7   7   0      578.43      614.37     12.80 o 
   8   7   0       10.40       10.13      2.02 o 
   9   7   0      388.47      438.00     12.40 o 
  10   7   0       16.92       15.44      4.00 o 
   0   8   0      377.76      365.52     11.12 o 
   1   8   0       38.04       36.90      2.31 o 
   2   8   0      382.53      379.32      8.05 o 
   3   8   0      160.52      158.74      5.24 o 
   4   8   0        0.68        0.85      1.01 o 
   5   8   0        2.70        2.11      1.00 o 
   6   8   0        4.80        0.89      1.41 o 
   7   8   0       29.71       25.18      2.76 o 
   8   8   0       36.97       43.76      4.19 o 
   9   8   0       57.02       58.95      4.18 o 
   1   9   0      163.49      161.26      5.60 o 
   2   9   0      220.12      224.97      6.78 o 
   3   9   0       51.39       50.01      3.17 o 
   4   9   0      665.49      707.79     17.49 o 
   5   9   0        1.61       -0.76      1.72 o 
   6   9   0      582.89      576.70     22.30 o 
   7   9   0        0.12        0.19      2.29 o 
   8   9   0       15.95       16.96      4.00 o 
   0  10   0      212.95      214.02     11.43 o 
   1  10   0       20.15       18.83      2.69 o 
   2  10   0       53.80       55.67      4.11 o 
   3  10   0       56.97       56.79      4.96 o 
   4  10   0        1.14        1.52      1.62 o 
   5  10   0      118.95      121.21      8.96 o 
   6  10   0      201.81      214.41     12.39 o 
   1  11   0        2.86        3.62      2.02 o 
   2  11   0        4.60        5.24      2.16 o 
 -13   0   1       59.35       45.93      5.53 o 
 -11   0   1     1033.81      987.20     22.15 o 
  -9   0   1      612.02      629.20     12.35 o 
  -7   0   1       10.12       13.24      1.18 o 
  -5   0   1      115.36       98.10      2.33 o 
  -3   0   1      162.55      172.99      3.02 o 
  -1   0   1      865.26      890.42     12.41 o 
   1   0   1      206.27      193.21      3.00 o 
   3   0   1       70.10       79.09      2.31 o 
   5   0   1     4153.63     4244.40     56.35 o 
   7   0   1       47.84       48.88      1.98 o 
   9   0   1      374.95      373.19     11.24 o 
  11   0   1      674.87      657.51     23.82 o 
  13   0   1       25.00       16.96      4.19 o 
 -13   1   1       30.28       31.36      5.91 o 
 -12   1   1      456.80      443.74     12.67 o 
 -11   1   1       17.24       19.13      2.05 o 
 -10   1   1       54.86       63.09      2.45 o 
  -9   1   1       73.12       68.07      2.18 o 
  -8   1   1      182.93      194.30      3.56 o 
  -7   1   1      207.52      213.06      3.20 o 
  -6   1   1      498.77      429.96      5.72 o 
  -5   1   1       51.58       42.78      0.99 o 
  -4   1   1     7349.66     7001.89    104.96 o 
  -3   1   1     4223.20     4222.29     40.12 o 
  -2   1   1    11479.13     9859.77    122.52 o 
  -1   1   1       73.56       73.10      0.82 o 
   0   1   1     2174.63     2148.63     27.35 o 
   1   1   1     7125.04     6309.80     62.97 o 
   2   1   1     1434.10     1453.57     14.04 o 
   3   1   1        0.01        0.47      0.17 o 
   4   1   1       17.47       20.91      0.62 o 
   5   1   1      784.22      844.70      8.70 o 
   6   1   1      173.55      159.20      2.30 o 
   7   1   1       20.93       29.43      1.00 o 
   8   1   1     1084.84     1076.89     14.64 o 
   9   1   1      124.84      120.32      3.66 o 
  10   1   1      694.68      642.94     18.49 o 
  11   1   1      105.07       95.73      5.05 o 
  12   1   1        4.55       -0.06      1.74 o 
  13   1   1       29.67       25.02      3.23 o 
 -13   2   1        2.37        2.52      2.10 o 
 -12   2   1       27.59       22.21      3.53 o 
 -11   2   1        6.03        5.33      1.44 o 
 -10   2   1      132.26      152.53      4.11 o 
  -9   2   1       62.69       55.43      2.03 o 
  -8   2   1      166.80      162.67      3.76 o 
  -7   2   1        3.41        4.24      0.60 o 
  -6   2   1        4.28        5.10      0.60 o 
  -5   2   1      143.86      157.68      2.32 o 
  -4   2   1      833.10      821.84      7.59 o 
  -3   2   1     1734.48     1827.98     15.89 o 
  -2   2   1      166.49      195.99      2.04 o 
  -1   2   1      113.62       94.54      1.41 o 
   0   2   1     2783.07     2804.22     35.87 o 
   1   2   1     7237.84     6715.68    111.92 o 
   2   2   1    11955.66    11051.89    135.28 o 
   3   2   1      676.18      693.28      6.45 o 
   4   2   1      901.32      867.83      8.35 o 
   5   2   1      116.92      159.91      2.34 o 
   6   2   1     1398.35     1459.77     15.72 o 
   7   2   1      171.36      172.04      3.12 o 
   8   2   1       12.34       10.31      1.06 o 
   9   2   1        4.08        4.01      1.49 o 
  10   2   1       38.36       33.28      2.16 o 
  11   2   1       37.80       32.98      4.67 o 
  12   2   1       75.59       73.17      6.96 o 
  13   2   1       11.91        9.82      2.63 o 
 -13   3   1      121.50      130.55      9.53 o 
 -12   3   1        0.07        1.32      1.74 o 
 -11   3   1      404.38      400.54     10.32 o 
 -10   3   1      515.68      528.50     13.51 o 
  -9   3   1        0.45        0.85      0.85 o 
  -8   3   1      908.96      905.65     12.44 o 
  -7   3   1     1006.96      988.65     12.29 o 
  -6   3   1      323.16      333.37      4.19 o 
  -5   3   1     1435.36     1431.24     14.46 o 
  -4   3   1      161.17      144.51      2.03 o 
  -3   3   1     2447.16     2507.28     20.78 o 
  -2   3   1      188.71      195.35      2.46 o 
  -1   3   1     1343.37     1314.23     12.40 o 
   0   3   1      146.67      128.93      1.66 o 
   1   3   1       45.45       35.34      1.00 o 
   2   3   1     5556.05     5767.56     69.11 o 
   3   3   1        0.59        0.85      0.30 o 
   4   3   1      688.76      746.56      7.98 o 
   5   3   1      424.82      437.11      5.06 o 
   6   3   1       92.98       96.82      2.34 o 
   7   3   1      215.01      208.63      4.55 o 
   8   3   1       75.65       84.38      2.37 o 
   9   3   1      647.09      598.30     11.91 o 
  10   3   1        2.72        3.42      1.39 o 
  11   3   1      569.26      574.83     15.14 o 
  12   3   1       80.96       87.98      5.18 o 
  13   3   1        5.03        7.05      2.49 o 
 -12   4   1      334.21      328.18     15.63 o 
 -11   4   1       67.62       74.20      4.50 o 
 -10   4   1       35.25       33.47      5.62 o 
  -9   4   1      482.13      496.00      7.96 o 
  -8   4   1       89.58       88.63      2.53 o 
  -7   4   1      175.26      175.65      3.65 o 
  -6   4   1      180.93      173.88      2.75 o 
  -5   4   1       18.22       11.95      0.65 o 
  -4   4   1      475.99      518.81      5.91 o 
  -3   4   1      930.40      996.75     10.32 o 
  -2   4   1      981.13     1005.38     10.49 o 
  -1   4   1      169.92      166.45      2.39 o 
   0   4   1       48.40       63.30      1.13 o 
   1   4   1     2808.03     2847.93     26.14 o 
   2   4   1      884.50     1001.44      9.27 o 
   3   4   1      161.86      145.28      2.02 o 
   4   4   1     1543.78     1572.88     16.00 o 
   5   4   1      709.61      727.10      8.66 o 
   6   4   1      404.75      349.33      6.39 o 
   7   4   1      481.44      465.18      7.30 o 
   8   4   1      311.66      294.68      5.34 o 
   9   4   1       89.91       87.22      3.51 o 
  10   4   1       12.78       12.77      2.07 o 
  11   4   1        8.82        7.94      2.20 o 
  12   4   1       49.53       51.65      6.10 o 
 -12   5   1        0.01       -0.95      2.48 o 
 -11   5   1      273.99      286.83     13.91 o 
 -10   5   1       78.98       89.10      4.99 o 
  -9   5   1        5.68        1.86      1.02 o 
  -8   5   1      131.59      125.25      3.76 o 
  -7   5   1       13.98       15.21      1.42 o 
  -6   5   1      463.41      455.81      7.02 o 
  -5   5   1      989.24     1035.13     12.86 o 
  -4   5   1       13.59       26.13      1.06 o 
  -3   5   1      461.15      447.01      5.84 o 
  -2   5   1      129.13      171.36      2.65 o 
  -1   5   1      526.49      540.07      6.25 o 
   0   5   1     1986.19     1995.64     18.76 o 
   1   5   1       85.47       92.75      1.68 o 
   2   5   1       11.49        6.92      0.49 o 
   3   5   1        4.54        8.05      0.55 o 
   4   5   1        7.98       13.36      0.79 o 
   5   5   1      242.14      265.91      4.22 o 
   6   5   1       92.66       79.64      2.36 o 
   7   5   1      105.44      101.49      3.05 o 
   8   5   1      257.44      280.22      7.03 o 
   9   5   1       80.72       84.38      3.59 o 
  10   5   1      766.25      793.03     19.41 o 
  11   5   1       20.37       30.49      4.76 o 
  12   5   1       13.64       18.11      4.38 o 
 -11   6   1      238.21      261.67     13.34 o 
 -10   6   1        4.70        5.72      3.24 o 
  -9   6   1      102.59      129.26      6.77 o 
  -8   6   1      300.39      319.41      7.87 o 
  -7   6   1      996.51      992.05     18.23 o 
  -6   6   1      426.93      408.79      8.98 o 
  -5   6   1       21.40       25.60      1.35 o 
  -4   6   1      265.25      270.65      6.71 o 
  -3   6   1       81.33       87.57      2.03 o 
  -2   6   1      178.28      172.90      2.83 o 
  -1   6   1      962.96      994.18     10.84 o 
   0   6   1       18.80       20.17      0.77 o 
   1   6   1       20.03       32.27      0.95 o 
   2   6   1       16.51       17.49      1.04 o 
   3   6   1     1246.75     1236.67     15.95 o 
   4   6   1       17.02       20.83      1.33 o 
   5   6   1      708.62      753.66     10.88 o 
   6   6   1      143.70      138.31      3.86 o 
   7   6   1      125.32      133.97      4.60 o 
   8   6   1       31.61       36.48      2.58 o 
   9   6   1        4.32        2.13      1.45 o 
  10   6   1       34.16       39.45      5.15 o 
  11   6   1       20.17       11.24      3.81 o 
 -10   7   1       43.83       53.74      5.91 o 
  -9   7   1       25.42       30.66      3.53 o 
  -8   7   1       15.38       12.86      3.81 o 
  -7   7   1       13.09       12.57      2.70 o 
  -6   7   1       49.63       44.45      2.65 o 
  -5   7   1      204.29      192.40      4.63 o 
  -4   7   1      874.33      851.15     13.60 o 
  -3   7   1      519.96      533.32      8.30 o 
  -2   7   1      337.23      328.85      5.25 o 
  -1   7   1      215.67      212.32      3.88 o 
   0   7   1      490.48      504.17      8.23 o 
   1   7   1      656.44      649.44      8.04 o 
   2   7   1      898.70      868.05     12.78 o 
   3   7   1        6.42        8.29      0.94 o 
   4   7   1      170.31      150.97      3.49 o 
   5   7   1        5.82        2.75      0.77 o 
   6   7   1      365.85      368.84      8.67 o 
   7   7   1      113.64      111.50      4.40 o 
   8   7   1      247.12      262.41      8.62 o 
   9   7   1       29.96       26.41      3.24 o 
  10   7   1      153.48      170.38     10.48 o 
  -9   8   1       44.15       43.54      6.96 o 
  -8   8   1       57.69       57.13      5.34 o 
  -7   8   1        1.95        2.18      2.38 o 
  -6   8   1      619.47      599.59     20.20 o 
  -5   8   1      272.09      274.38     11.53 o 
  -4   8   1       70.58       68.29      3.35 o 
  -3   8   1      102.65      102.24      4.11 o 
  -2   8   1      372.70      355.47      7.46 o 
  -1   8   1       10.47        8.64      1.36 o 
   0   8   1      212.62      196.83      5.25 o 
   1   8   1      128.07      127.40      4.13 o 
   2   8   1       24.56       29.81      2.11 o 
   3   8   1      105.63      106.05      3.68 o 
   4   8   1      520.86      537.11     11.62 o 
   5   8   1       13.60       18.91      1.95 o 
   6   8   1      101.06      105.70      9.53 o 
   7   8   1       35.91       31.99      5.91 o 
   8   8   1        6.45        5.29      1.95 o 
   9   8   1        2.94        1.19      1.74 o 
  -8   9   1       69.25       65.56      6.67 o 
  -7   9   1      302.27      311.79     14.87 o 
  -6   9   1      131.37      120.64      8.58 o 
  -5   9   1       79.23       95.76      4.88 o 
  -4   9   1       37.71       38.71      3.30 o 
  -3   9   1      158.62      143.41      6.12 o 
  -2   9   1        6.99        6.96      1.95 o 
  -1   9   1       59.21       63.38     11.05 o 
   0   9   1      185.17      180.75      5.97 o 
   1   9   1       26.74       28.69      2.51 o 
   2   9   1      123.80      107.51      4.50 o 
   3   9   1       12.94        8.69      1.71 o 
   4   9   1        2.70        3.57      1.72 o 
   5   9   1        2.66        2.48      2.67 o 
   6   9   1        1.06        1.14      2.48 o 
   7   9   1       24.08       18.68      4.00 o 
  -6  10   1      350.51      377.35     17.34 o 
  -5  10   1      107.25      124.07      8.96 o 
  -4  10   1       45.99       37.01      3.47 o 
  -3  10   1       41.87       37.59      5.53 o 
  -2  10   1      151.46      144.08      6.96 o 
  -1  10   1      161.23      158.70      6.87 o 
   0  10   1      212.80      214.08      8.22 o 
   1  10   1       11.56        9.23      2.22 o 
   2  10   1      471.56      495.40     13.94 o 
   3  10   1        0.77        2.55      1.81 o 
   4  10   1      465.18      465.30     13.37 o 
   5  10   1      414.71      424.62     18.68 o 
  -2  11   1      266.12      279.92     10.03 o 
  -1  11   1        0.10        0.87      2.10 o 
   0  11   1      141.55      151.71      7.07 o 
   1  11   1       27.25       32.35      3.50 o 
 -12   0   2       14.81       22.68      4.00 o 
 -10   0   2        3.95        3.55      1.33 o 
  -8   0   2      992.09     1006.27     17.83 o 
  -6   0   2       19.39        3.90      0.71 o 
  -4   0   2       19.02        9.23      0.67 o 
  -2   0   2     1395.07     1405.22     17.36 o 
   0   0   2     5017.21     4529.23     87.93 o 
   2   0   2      766.26      770.10      9.64 o 
   4   0   2      969.23      989.70     13.75 o 
   6   0   2      126.69      165.79      4.87 o 
   8   0   2      417.69      387.56     19.63 o 
  10   0   2      597.86      547.92     20.39 o 
  12   0   2       25.23       26.68      4.57 o 
 -13   1   2       26.16       25.66      3.16 o 
 -12   1   2       26.50       20.77      2.76 o 
 -11   1   2      126.01      132.70      3.85 o 
 -10   1   2        0.28        0.03      0.77 o 
  -9   1   2      522.47      513.22      8.03 o 
  -8   1   2       31.82       32.07      1.35 o 
  -7   1   2      933.67      911.04     10.36 o 
  -6   1   2      240.20      246.48      3.42 o 
  -5   1   2      105.07      129.49      1.69 o 
  -4   1   2      581.42      642.78      5.73 o 
  -3   1   2      106.22      119.01      1.38 o 
  -2   1   2      252.13      239.52      2.29 o 
  -1   1   2     5941.16     5212.07     44.89 o 
   0   1   2      265.51      286.25      2.88 o 
   1   1   2      405.30      449.79      5.84 o 
   2   1   2     3162.91     3305.52     50.31 o 
   3   1   2        0.29        0.91      0.19 o 
   4   1   2      887.79      986.53      9.85 o 
   5   1   2     1722.56     1819.88     17.58 o 
   6   1   2      668.83      691.36      7.44 o 
   7   1   2      146.94      128.09      2.24 o 
   8   1   2       55.39       53.05      2.12 o 
   9   1   2       11.60       11.19      1.31 o 
  10   1   2      321.25      312.82     14.29 o 
  11   1   2      239.51      240.08      8.48 o 
  12   1   2      356.13      341.85     11.05 o 
  13   1   2       25.04       29.59      3.91 o 
 -13   2   2        0.44        1.83      1.92 o 
 -12   2   2       46.22       46.09      2.88 o 
 -11   2   2       36.03       40.25      2.23 o 
 -10   2   2     2662.79     2562.90     36.35 o 
  -9   2   2      307.02      285.09      7.98 o 
  -8   2   2      186.41      191.79      3.20 o 
  -7   2   2     1733.93     1765.95     20.47 o 
  -6   2   2      305.79      334.31      4.87 o 
  -5   2   2      461.80      447.78      5.09 o 
  -4   2   2        1.92        4.76      0.41 o 
  -3   2   2     2348.45     2377.54     20.49 o 
  -2   2   2      146.79      149.60      1.82 o 
  -1   2   2        0.41        1.74      0.17 o 
   0   2   2    12676.57    10756.16    118.87 o 
   1   2   2      204.05      261.97      3.03 o 
   2   2   2      741.52      778.18      7.91 o 
   3   2   2     4322.97     4619.95     43.55 o 
   4   2   2        4.56       10.86      0.57 o 
   5   2   2      270.34      277.14      3.52 o 
   6   2   2      169.42      173.92      2.75 o 
   7   2   2      629.22      579.47      7.07 o 
   8   2   2      151.01      140.58      3.49 o 
   9   2   2       84.97       90.97      3.36 o 
  10   2   2       18.88       16.89      2.57 o 
  11   2   2       47.67       53.70      3.90 o 
  12   2   2       30.77       39.26      3.69 o 
  13   2   2       10.13        8.77      2.47 o 
 -13   3   2        0.10       -0.38      2.48 o 
 -12   3   2        3.94        2.09      1.87 o 
 -11   3   2       56.75       50.59      2.92 o 
 -10   3   2      173.01      171.84      4.92 o 
  -9   3   2      113.69      112.83      3.35 o 
  -8   3   2      199.17      191.76      5.20 o 
  -7   3   2       81.93       83.36      1.98 o 
  -6   3   2      895.07      912.53      9.73 o 
  -5   3   2     2849.93     3158.42     30.57 o 
  -4   3   2      233.82      257.60      3.31 o 
  -3   3   2     2263.07     2383.68     23.22 o 
  -2   3   2     1611.32     1550.62     13.82 o 
  -1   3   2      191.39      196.21      3.34 o 
   0   3   2      245.32      213.65      3.36 o 
   1   3   2       85.93       83.59      1.40 o 
   2   3   2     1514.04     1583.35     14.83 o 
   3   3   2        3.60        4.87      0.58 o 
   4   3   2     1259.81     1248.32     13.48 o 
   5   3   2      907.44      898.91     11.08 o 
   6   3   2      593.49      590.48      7.21 o 
   7   3   2       11.75       10.21      0.96 o 
   8   3   2       33.77       29.06      1.88 o 
   9   3   2       48.72       40.96      2.43 o 
  10   3   2       44.00       44.75      3.42 o 
  11   3   2        2.15        1.14      1.60 o 
  12   3   2       92.08       94.69      5.39 o 
 -12   4   2        1.25        3.62      2.86 o 
 -11   4   2        0.05        1.33      2.48 o 
 -10   4   2      134.21      129.64      9.60 o 
  -9   4   2      433.29      452.47      7.41 o 
  -8   4   2        8.44        8.10      0.96 o 
  -7   4   2        4.51        4.71      0.79 o 
  -6   4   2        8.95        3.93      0.53 o 
  -5   4   2       71.63       71.96      1.45 o 
  -4   4   2      174.70      173.40      2.38 o 
  -3   4   2     1387.45     1377.54     15.04 o 
  -2   4   2      324.84      289.84      3.64 o 
  -1   4   2     2691.81     2863.27     27.99 o 
   0   4   2      331.72      295.39      3.40 o 
   1   4   2     1069.41     1134.12     10.98 o 
   2   4   2      923.26     1065.40     10.40 o 
   3   4   2       77.01       91.07      1.55 o 
   4   4   2      394.80      458.91      5.19 o 
   5   4   2      551.22      500.98      6.79 o 
   6   4   2      654.01      686.59     11.02 o 
   7   4   2      313.34      294.20      5.90 o 
   8   4   2      236.21      225.65      5.02 o 
   9   4   2      288.97      266.48      6.84 o 
  10   4   2      331.65      373.64     13.44 o 
  11   4   2        3.95        1.62      2.00 o 
  12   4   2        0.19       -1.72      2.29 o 
 -12   5   2        1.75        2.48      2.86 o 
 -11   5   2       19.77       21.54      4.19 o 
 -10   5   2        0.04        1.72      1.62 o 
  -9   5   2      433.72      451.10      8.74 o 
  -8   5   2      304.51      300.37      8.89 o 
  -7   5   2      232.34      225.66      5.22 o 
  -6   5   2       28.46       26.24      1.20 o 
  -5   5   2       10.75        5.87      0.73 o 
  -4   5   2       20.85       13.36      0.81 o 
  -3   5   2      841.11      815.15      9.62 o 
  -2   5   2       43.54       40.67      1.15 o 
  -1   5   2     1246.02     1165.74     12.24 o 
   0   5   2       74.66      102.51      1.65 o 
   1   5   2      631.08      627.04      6.64 o 
   2   5   2     1259.15     1331.53     12.91 o 
   3   5   2     1289.46     1289.39     12.63 o 
   4   5   2       15.93        7.94      0.66 o 
   5   5   2      365.97      355.68      5.32 o 
   6   5   2      842.91      796.65     11.50 o 
   7   5   2      536.08      524.55      9.25 o 
   8   5   2       21.60       19.40      1.57 o 
   9   5   2       32.03       37.04      2.56 o 
  10   5   2        3.51        1.52      2.48 o 
  11   5   2       21.95       18.68      4.19 o 
 -11   6   2       53.10       60.80      6.29 o 
 -10   6   2      144.48      172.29      9.91 o 
  -9   6   2       57.30       64.26      3.82 o 
  -8   6   2        0.27        0.27      1.04 o 
  -7   6   2        8.04        5.07      1.64 o 
  -6   6   2       88.24       83.52      2.75 o 
  -5   6   2      172.10      178.85      4.22 o 
  -4   6   2      672.73      637.78      9.33 o 
  -3   6   2      198.16      206.65      3.98 o 
  -2   6   2      617.87      607.99      7.17 o 
  -1   6   2        8.33        6.52      0.64 o 
   0   6   2      299.29      309.20      4.24 o 
   1   6   2      274.36      278.23      3.46 o 
   2   6   2       21.94       25.87      0.89 o 
   3   6   2      291.76      286.90      3.75 o 
   4   6   2      438.74      466.57      7.39 o 
   5   6   2      555.08      571.29      8.74 o 
   6   6   2      338.58      363.19      8.39 o 
   7   6   2      281.99      275.25      7.78 o 
   8   6   2      291.40      302.46      9.84 o 
   9   6   2        8.70        7.53      1.68 o 
  10   6   2      239.74      231.37     12.01 o 
  11   6   2      256.10      263.39     13.72 o 
 -10   7   2      275.67      288.15      9.49 o 
  -9   7   2      658.72      718.78     17.58 o 
  -8   7   2        0.69       -1.19      1.19 o 
  -7   7   2      309.29      333.17      8.21 o 
  -6   7   2      308.02      301.46      7.56 o 
  -5   7   2      230.12      230.26      5.21 o 
  -4   7   2      423.76      415.85      7.78 o 
  -3   7   2       73.22       68.95      2.35 o 
  -2   7   2       39.17       33.82      1.45 o 
  -1   7   2        3.44        1.94      0.72 o 
   0   7   2      133.70      141.18      4.74 o 
   1   7   2      793.87      812.11     11.33 o 
   2   7   2      685.24      664.08     13.18 o 
   3   7   2      343.40      314.67      5.71 o 
   4   7   2       60.54       58.22      2.37 o 
   5   7   2       11.90       17.49      1.48 o 
   6   7   2       11.85        7.52      1.51 o 
   7   7   2      117.18      106.23      4.27 o 
   8   7   2        0.49       -0.95      1.52 o 
   9   7   2        2.66        2.20      2.38 o 
  10   7   2       71.86       74.33      7.05 o 
  -9   8   2       20.15       24.42      3.34 o 
  -8   8   2       18.69       21.10      2.69 o 
  -7   8   2      275.26      292.31      9.20 o 
  -6   8   2        1.98        0.07      1.27 o 
  -5   8   2      509.29      485.53     10.18 o 
  -4   8   2       28.32       25.91      1.81 o 
  -3   8   2      422.39      400.51      9.36 o 
  -2   8   2      151.66      153.56      5.07 o 
  -1   8   2      263.08      261.69      6.83 o 
   0   8   2      854.55      813.59     14.05 o 
   1   8   2      125.62      122.38      5.75 o 
   2   8   2       45.59       45.39      3.61 o 
   3   8   2       81.73       78.99      3.20 o 
   4   8   2       78.58       74.86      3.12 o 
   5   8   2       85.52       83.04      3.83 o 
   6   8   2      108.67      100.25      7.43 o 
   7   8   2      174.42      194.80      7.30 o 
   8   8   2      148.92      164.61      6.87 o 
   9   8   2      256.20      291.88      9.83 o 
  -8   9   2       64.26       64.61      6.48 o 
  -7   9   2       32.89       23.44      4.38 o 
  -6   9   2       43.10       45.93      5.34 o 
  -5   9   2      206.27      204.47      7.46 o 
  -4   9   2      336.63      354.86     10.71 o 
  -3   9   2      380.39      354.07     10.64 o 
  -2   9   2       15.77       16.12      2.29 o 
  -1   9   2      181.22      173.22      6.80 o 
   0   9   2      213.73      219.12      6.64 o 
   1   9   2        6.78        6.08      1.57 o 
   2   9   2      247.93      264.75      7.49 o 
   3   9   2       44.67       41.17      2.87 o 
   4   9   2      600.29      622.53     13.50 o 
   5   9   2        9.86        7.15      2.29 o 
   6   9   2       33.06       34.69      5.15 o 
   7   9   2        1.81        1.33      2.48 o 
  -5  10   2       54.35       82.52      7.43 o 
  -4  10   2       78.77       85.03      8.39 o 
  -3  10   2      205.92      216.95      8.77 o 
  -2  10   2       79.12       77.42      4.78 o 
  -1  10   2        7.11        3.28      1.74 o 
   0  10   2        1.12       -0.11      1.41 o 
   1  10   2       88.97       88.00      5.12 o 
   2  10   2        0.42        1.15      1.51 o 
   3  10   2       84.21       90.56      5.16 o 
   4  10   2       19.24       23.56      2.98 o 
   5  10   2       47.13       40.78      5.72 o 
  -1  11   2      228.34      237.41      9.10 o 
   0  11   2       76.88       76.94      5.12 o 
   1  11   2      148.85      153.68      7.20 o 
 -13   0   3      559.36      581.09     22.11 o 
 -11   0   3      200.10      220.99      7.40 o 
  -9   0   3      111.02      113.13      3.76 o 
  -7   0   3      117.91      137.37      3.84 o 
  -5   0   3       41.25       50.09      2.19 o 
  -3   0   3      415.86      437.54      5.95 o 
  -1   0   3      922.37      991.09     13.72 o 
   1   0   3     1515.61     1709.04     23.25 o 
   3   0   3     5426.36     5438.95    152.71 o 
   5   0   3       36.26       34.07      1.55 o 
   7   0   3     3276.85     3479.35     54.53 o 
   9   0   3      799.29      685.91     23.82 o 
  11   0   3       38.27       33.54      4.57 o 
  13   0   3      101.48      117.59      9.15 o 
 -13   1   3        3.25        1.95      1.95 o 
 -12   1   3      135.09      147.92      4.35 o 
 -11   1   3       11.27       13.27      1.41 o 
 -10   1   3      693.08      662.56     11.17 o 
  -9   1   3      760.11      723.59      9.77 o 
  -8   1   3       85.62       86.81      3.11 o 
  -7   1   3        5.46        2.14      0.40 o 
  -6   1   3      106.45       92.20      1.52 o 
  -5   1   3     3621.45     3887.82     35.12 o 
  -4   1   3       81.91       85.11      1.36 o 
  -3   1   3      309.92      304.05      3.39 o 
  -2   1   3       61.76       73.37      0.89 o 
  -1   1   3       53.62       50.41      0.79 o 
   0   1   3     7765.74     6829.94     78.51 o 
   1   1   3    21194.49    18195.46    295.72 o 
   2   1   3     9508.89     9059.71    225.48 o 
   3   1   3      103.25      106.17      1.79 o 
   4   1   3      219.98      237.80      3.04 o 
   5   1   3      386.47      411.52      4.54 o 
   6   1   3      201.47      199.54      2.60 o 
   7   1   3       78.91       77.95      1.71 o 
   8   1   3     1273.09     1258.20     21.61 o 
   9   1   3       70.29       72.98      4.96 o 
  10   1   3      249.60      247.02     12.39 o 
  11   1   3       80.75       83.53      7.81 o 
  12   1   3       27.90       28.46      3.36 o 
  13   1   3       15.08       16.23      2.90 o 
 -13   2   3      100.26      113.62      5.85 o 
 -12   2   3       47.47       49.05      5.05 o 
 -11   2   3       17.61       20.39      1.73 o 
 -10   2   3      458.74      476.56      8.76 o 
  -9   2   3      465.94      463.95      8.33 o 
  -8   2   3       73.19       78.82      1.85 o 
  -7   2   3       12.91       19.41      1.73 o 
  -6   2   3      510.57      539.52      5.74 o 
  -5   2   3        1.88        2.09      0.40 o 
  -4   2   3       51.60       84.32      1.35 o 
  -3   2   3      668.32      692.95      6.18 o 
  -2   2   3     1527.75     1476.01     13.63 o 
  -1   2   3     1088.74     1121.86      9.98 o 
   0   2   3      470.63      481.37      4.58 o 
   1   2   3    13955.38    12580.48    128.52 o 
   2   2   3     9224.97     8790.63    179.79 o 
   3   2   3      121.79      105.46      2.23 o 
   4   2   3      123.39      159.71      2.98 o 
   5   2   3       15.62       18.43      0.69 o 
   6   2   3       12.50       11.77      0.76 o 
   7   2   3      261.15      242.12      4.68 o 
   8   2   3      397.72      379.94     10.49 o 
   9   2   3      192.09      179.11      7.72 o 
  10   2   3        9.69        8.43      3.34 o 
  11   2   3      287.90      268.50      9.29 o 
  12   2   3      514.20      506.95     14.68 o 
 -13   3   3       80.68       81.57      7.43 o 
 -12   3   3       60.62       69.61      5.72 o 
 -11   3   3      148.08      149.77      4.33 o 
 -10   3   3       16.16       17.52      1.58 o 
  -9   3   3       55.94       51.93      2.32 o 
  -8   3   3      126.40      126.55      3.00 o 
  -7   3   3      512.21      511.26      6.65 o 
  -6   3   3       59.20       86.17      1.95 o 
  -5   3   3     1204.53     1174.38     12.10 o 
  -4   3   3     1142.45     1223.60     11.73 o 
  -3   3   3      105.74      119.78      1.68 o 
  -2   3   3      867.60      859.88      7.29 o 
  -1   3   3      207.99      207.63      2.20 o 
   0   3   3      156.34      150.37      2.08 o 
   1   3   3       40.61       40.37      0.96 o 
   2   3   3       93.52       91.63      1.69 o 
   3   3   3      518.37      536.82      6.48 o 
   4   3   3       23.50       19.50      0.96 o 
   5   3   3        1.49        0.40      0.37 o 
   6   3   3      108.42      105.99      3.21 o 
   7   3   3     1633.76     1592.51     22.96 o 
   8   3   3      118.94      113.79      3.49 o 
   9   3   3       38.46       35.14      3.53 o 
  10   3   3       13.95       12.63      2.22 o 
  11   3   3        6.55       11.18      3.43 o 
  12   3   3       30.20       26.36      3.23 o 
 -12   4   3      126.43      132.07      9.15 o 
 -11   4   3        3.95        2.94      1.82 o 
 -10   4   3      125.65      124.90      6.35 o 
  -9   4   3      485.92      465.59      8.67 o 
  -8   4   3       66.63       54.40      2.00 o 
  -7   4   3        3.17        2.06      0.69 o 
  -6   4   3        7.66        8.52      0.62 o 
  -5   4   3     1900.13     1914.80     18.11 o 
  -4   4   3     1099.06     1127.14     11.04 o 
  -3   4   3        3.83        2.17      0.39 o 
  -2   4   3       90.91       77.46      1.47 o 
  -1   4   3      383.00      384.31      4.88 o 
   0   4   3     1953.39     1920.97     17.96 o 
   1   4   3      914.21     1006.91     10.49 o 
   2   4   3      242.91      239.52      3.11 o 
   3   4   3        6.34        4.75      0.47 o 
   4   4   3       65.21       53.07      1.33 o 
   5   4   3      838.10      914.01     10.49 o 
   6   4   3      956.45      966.94     14.86 o 
   7   4   3      201.02      186.73      4.45 o 
   8   4   3        6.46        5.18      1.06 o 
   9   4   3       18.56       15.60      2.24 o 
  10   4   3       83.56      103.75      7.53 o 
  11   4   3        0.05        1.83      1.72 o 
  12   4   3       12.82        7.43      3.62 o 
 -12   5   3       64.21       85.19      7.62 o 
 -11   5   3        3.20        2.67      2.48 o 
 -10   5   3       50.07       49.81      3.96 o 
  -9   5   3       28.90       31.79      3.44 o 
  -8   5   3     1021.90      999.94     15.99 o 
  -7   5   3      343.01      353.11      7.10 o 
  -6   5   3      723.73      717.86     10.38 o 
  -5   5   3      415.70      406.70      5.89 o 
  -4   5   3      289.27      255.76      3.88 o 
  -3   5   3      432.84      425.35      5.65 o 
  -2   5   3       13.94       11.20      0.67 o 
  -1   5   3      934.30      894.94      9.70 o 
   0   5   3       82.88       98.41      1.65 o 
   1   5   3       59.33       73.28      1.53 o 
   2   5   3      944.65      906.42      9.30 o 
   3   5   3        1.00        0.79      0.40 o 
   4   5   3     1515.32     1557.89     16.05 o 
   5   5   3      149.69      126.46      3.22 o 
   6   5   3       60.91       68.90      4.43 o 
   7   5   3       27.32       23.32      1.65 o 
   8   5   3      359.31      386.01      7.62 o 
   9   5   3        8.28        7.84      1.60 o 
  10   5   3      113.91      135.50      8.96 o 
  11   5   3        3.09        5.15      3.05 o 
 -11   6   3      352.94      366.11     16.39 o 
 -10   6   3        0.42       -0.38      2.29 o 
  -9   6   3        0.01        1.91      1.23 o 
  -8   6   3        0.17       -0.27      0.86 o 
  -7   6   3        3.52        2.97      1.16 o 
  -6   6   3        5.19        4.35      0.96 o 
  -5   6   3      389.04      361.63      6.99 o 
  -4   6   3      251.67      239.67      4.45 o 
  -3   6   3       52.29       75.66      2.18 o 
  -2   6   3      254.61      248.41      4.03 o 
  -1   6   3     1391.83     1387.24     14.63 o 
   0   6   3      291.89      316.06      4.35 o 
   1   6   3     1372.91     1356.46     13.42 o 
   2   6   3       85.42       88.63      1.80 o 
   3   6   3      147.56      152.61      2.50 o 
   4   6   3       80.35       75.09      1.89 o 
   5   6   3        0.30       -0.63      0.72 o 
   6   6   3       37.49       70.18      3.96 o 
   7   6   3        4.04        4.52      1.42 o 
   8   6   3      334.27      312.85      7.97 o 
   9   6   3      183.36      188.20      5.98 o 
  10   6   3       49.56       54.32      5.91 o 
 -10   7   3        0.71        0.52      1.68 o 
  -9   7   3        1.96       -0.86      1.33 o 
  -8   7   3      116.80      125.58     12.10 o 
  -7   7   3       58.12       68.56      4.76 o 
  -6   7   3       82.39       87.30      3.64 o 
  -5   7   3      163.56      166.01      4.29 o 
  -4   7   3      650.63      654.33     11.06 o 
  -3   7   3       33.80       34.11      2.92 o 
  -2   7   3       67.96       65.33      1.98 o 
  -1   7   3      114.54      106.53      3.28 o 
   0   7   3      130.87      133.76      3.71 o 
   1   7   3        3.24        2.07      0.66 o 
   2   7   3       21.13       18.64      1.43 o 
   3   7   3      213.88      210.46      5.16 o 
   4   7   3       33.71       41.61      1.86 o 
   5   7   3      259.62      265.84      5.79 o 
   6   7   3      244.30      256.07      6.95 o 
   7   7   3      325.80      320.56      8.23 o 
   8   7   3        7.67        6.62      2.19 o 
   9   7   3        3.26        2.10      1.82 o 
  10   7   3        4.58       13.34      4.00 o 
  -9   8   3      119.08      109.29      5.46 o 
  -8   8   3      322.21      340.42     10.37 o 
  -7   8   3       22.08       21.88      2.63 o 
  -6   8   3      195.46      210.58      9.15 o 
  -5   8   3        0.01       -0.91      0.91 o 
  -4   8   3        5.46        5.04      1.10 o 
  -3   8   3      459.65      460.72      8.73 o 
  -2   8   3      281.20      265.47      7.15 o 
  -1   8   3       60.44       55.00      3.11 o 
   0   8   3      163.01      173.47      4.72 o 
   1   8   3      288.12      304.17      6.93 o 
   2   8   3       68.79       61.06      2.88 o 
   3   8   3        6.26        6.33      1.25 o 
   4   8   3       84.02       95.28      3.63 o 
   5   8   3       81.95       92.37      3.84 o 
   6   8   3       23.80       25.35      4.19 o 
   7   8   3      194.91      204.50     11.24 o 
   8   8   3        1.95        3.10      1.91 o 
  -7   9   3      454.21      480.65     19.44 o 
  -6   9   3       95.24      101.39      7.62 o 
  -5   9   3      170.25      169.87     12.48 o 
  -4   9   3      124.09      111.83      5.39 o 
  -3   9   3      157.75      155.90     10.10 o 
  -2   9   3       68.27       62.87      5.05 o 
  -1   9   3       11.06        8.83      2.01 o 
   0   9   3       59.52       47.33      3.40 o 
   1   9   3      240.75      229.43      6.85 o 
   2   9   3      105.22      102.56      6.82 o 
   3   9   3      534.60      530.11     11.91 o 
   4   9   3       29.18       26.60      2.42 o 
   5   9   3      367.63      367.63     16.58 o 
   6   9   3       13.96       24.59      4.38 o 
   7   9   3      265.14      293.50     14.87 o 
  -5  10   3       10.82       17.91      4.00 o 
  -4  10   3       17.51       18.40      2.76 o 
  -3  10   3       64.23       60.49      4.31 o 
  -2  10   3        5.39        2.29      3.81 o 
  -1  10   3       68.10       72.06      4.65 o 
   0  10   3       35.37       43.02      3.69 o 
   1  10   3        9.04        6.53      1.92 o 
   2  10   3      161.12      180.51      8.86 o 
   3  10   3       14.49       18.58      2.74 o 
   4  10   3        2.07        0.43      1.60 o 
   5  10   3       15.28       14.48      4.00 o 
 -12   0   4      406.61      399.52     11.45 o 
 -10   0   4      186.67      182.78      6.33 o 
  -8   0   4      425.46      426.48      8.80 o 
  -6   0   4       55.35       69.83      2.38 o 
  -4   0   4      717.86      832.81     12.24 o 
  -2   0   4      239.15      229.65      3.37 o 
   0   0   4      655.35      689.56     11.25 o 
   2   0   4      573.47      646.52      9.50 o 
   4   0   4     6287.98     6276.09    211.57 o 
   6   0   4       65.32       62.12      2.70 o 
   8   0   4      316.79      333.52     13.91 o 
  10   0   4       57.75       48.03      5.15 o 
  12   0   4       80.99       71.47      7.05 o 
 -13   1   4       61.59       74.41      7.72 o 
 -12   1   4        4.06        3.30      1.38 o 
 -11   1   4        7.87        7.15      1.23 o 
 -10   1   4        3.73        5.32      1.08 o 
  -9   1   4        3.09        3.19      0.74 o 
  -8   1   4       70.73       67.93      1.96 o 
  -7   1   4       14.09       14.59      0.96 o 
  -6   1   4        8.21        6.50      0.50 o 
  -5   1   4     1271.63     1303.36     13.18 o 
  -4   1   4      867.29      784.77      8.15 o 
  -3   1   4     5503.88     5415.40     85.96 o 
  -2   1   4       50.85       56.37      0.93 o 
  -1   1   4     3455.77     3483.45     31.41 o 
   0   1   4     2657.69     2585.23     24.69 o 
   1   1   4     1643.97     1699.96     18.97 o 
   2   1   4      567.00      629.29      7.75 o 
   3   1   4     1489.46     1509.49     18.88 o 
   4   1   4       37.81       44.93      1.43 o 
   5   1   4     1204.71     1241.29     13.15 o 
   6   1   4       53.63       53.64      1.26 o 
   7   1   4      252.87      242.87      4.79 o 
   8   1   4        0.17       -0.19      1.14 o 
   9   1   4      442.52      426.39     16.20 o 
  10   1   4      245.18      236.41      8.42 o 
  11   1   4      210.33      205.26      8.02 o 
  12   1   4      401.21      377.12     12.13 o 
 -13   2   4       22.00       20.40      2.88 o 
 -12   2   4      101.10      102.49      5.18 o 
 -11   2   4      286.52      281.46      6.28 o 
 -10   2   4      507.22      486.65      8.95 o 
  -9   2   4        5.63        3.95      1.49 o 
  -8   2   4      130.53      140.54      2.48 o 
  -7   2   4     1537.40     1576.88     15.11 o 
  -6   2   4        3.89        5.15      0.46 o 
  -5   2   4      816.38      863.25      8.55 o 
  -4   2   4      389.78      388.57      4.20 o 
  -3   2   4      821.20      895.56      8.71 o 
  -2   2   4      852.38      893.44      8.19 o 
  -1   2   4      217.83      213.22      2.40 o 
   0   2   4      298.40      327.59      3.22 o 
   1   2   4       57.01       54.35      1.11 o 
   2   2   4      168.11      190.74      3.27 o 
   3   2   4     4033.37     4430.85     44.82 o 
   4   2   4     1974.30     2100.96     22.12 o 
   5   2   4     1602.09     1630.73     18.93 o 
   6   2   4     2555.54     2533.93     26.43 o 
   7   2   4      362.02      374.01      6.79 o 
   8   2   4      110.98      102.55      4.85 o 
   9   2   4      153.79      144.96      6.06 o 
  10   2   4       13.69       12.45      2.22 o 
  11   2   4       29.01       29.07      3.23 o 
  12   2   4        1.97        1.39      1.91 o 
 -13   3   4        0.11       -0.38      2.29 o 
 -12   3   4       36.77       40.40      4.96 o 
 -11   3   4       25.63       28.11      2.29 o 
 -10   3   4      266.56      253.44      5.74 o 
  -9   3   4      228.10      240.34      5.36 o 
  -8   3   4     1000.46      927.89     12.75 o 
  -7   3   4      330.06      317.10      4.27 o 
  -6   3   4      575.23      562.70      6.08 o 
  -5   3   4       34.07       30.09      1.30 o 
  -4   3   4     3081.72     3010.57     29.19 o 
  -3   3   4     1711.99     1846.48     18.27 o 
  -2   3   4     2641.86     2535.19     23.28 o 
  -1   3   4       20.85       20.51      0.76 o 
   0   3   4      358.65      311.14      3.84 o 
   1   3   4      554.30      565.59      6.24 o 
   2   3   4     6151.33     6623.18     67.06 o 
   3   3   4      919.55      967.99     10.16 o 
   4   3   4       29.43       21.58      1.28 o 
   5   3   4        2.61        4.71      0.64 o 
   6   3   4      463.81      463.82      8.11 o 
   7   3   4      304.55      280.00      5.72 o 
   8   3   4        0.88        1.18      0.79 o 
   9   3   4        9.93       12.63      2.16 o 
  10   3   4      155.61      154.70      8.58 o 
  11   3   4       52.44       56.16      5.34 o 
  12   3   4      105.12      122.62     15.25 o 
 -12   4   4       24.30       22.68      4.38 o 
 -11   4   4       66.15       61.80      4.37 o 
 -10   4   4      124.24      103.21      4.31 o 
  -9   4   4       89.32      112.00      3.45 o 
  -8   4   4      493.75      508.68      9.12 o 
  -7   4   4      195.50      196.84      3.90 o 
  -6   4   4       34.20       34.96      1.01 o 
  -5   4   4       16.35       21.30      0.73 o 
  -4   4   4       45.09       55.06      1.14 o 
  -3   4   4      216.68      265.98      3.25 o 
  -2   4   4      264.08      264.01      3.67 o 
  -1   4   4      365.83      411.32      4.80 o 
   0   4   4     1530.27     1518.60     14.48 o 
   1   4   4      156.92      152.62      2.97 o 
   2   4   4       93.38      108.39      2.07 o 
   3   4   4      513.27      511.69      5.39 o 
   4   4   4      147.18      166.88      2.63 o 
   5   4   4      929.44      901.98     11.45 o 
   6   4   4      157.31      160.97      4.05 o 
   7   4   4      604.36      619.49     10.58 o 
   8   4   4        1.75        1.96      0.93 o 
   9   4   4        4.48        3.53      1.72 o 
  10   4   4       11.13       11.70      2.33 o 
  11   4   4       65.47       71.95      5.24 o 
 -12   5   4        5.14        5.15      3.05 o 
 -11   5   4       12.08       12.39      3.43 o 
 -10   5   4        0.91        0.37      1.55 o 
  -9   5   4        1.47        1.52      0.95 o 
  -8   5   4      117.89      122.62      6.13 o 
  -7   5   4       89.09       93.10      3.12 o 
  -6   5   4     1037.90     1031.45     14.21 o 
  -5   5   4       23.87       21.85      1.31 o 
  -4   5   4     1073.31     1102.04     11.90 o 
  -3   5   4      570.81      577.53      7.24 o 
  -2   5   4      861.36      845.26      9.26 o 
  -1   5   4      969.25      937.76     10.16 o 
   0   5   4      375.75      368.21      4.34 o 
   1   5   4      254.68      270.50      3.66 o 
   2   5   4       32.84       32.64      1.10 o 
   3   5   4      222.90      216.47      3.10 o 
   4   5   4      329.85      329.18      4.24 o 
   5   5   4        0.66        2.63      0.68 o 
   6   5   4       12.57       13.92      1.37 o 
   7   5   4        0.56       -0.61      0.74 o 
   8   5   4       75.14       77.21      3.02 o 
   9   5   4      775.20      789.34     19.13 o 
  10   5   4       22.25       24.20      4.38 o 
  11   5   4       54.31       50.69      6.10 o 
 -11   6   4        7.95        5.53      3.24 o 
 -10   6   4      471.48      508.15     24.97 o 
  -9   6   4        4.20        3.79      1.38 o 
  -8   6   4      801.66      803.24     15.75 o 
  -7   6   4      224.80      220.14      5.39 o 
  -6   6   4       57.91       58.28      2.38 o 
  -5   6   4        4.86        4.72      0.96 o 
  -4   6   4        0.46        1.13      0.69 o 
  -3   6   4       77.19       68.73      2.34 o 
  -2   6   4      647.86      637.17      8.49 o 
  -1   6   4       31.11       25.57      2.42 o 
   0   6   4     1178.59     1164.15     12.60 o 
   1   6   4      461.19      458.63      5.65 o 
   2   6   4     1058.22     1030.88     10.65 o 
   3   6   4      310.94      301.77      4.47 o 
   4   6   4       59.59       57.82      1.72 o 
   5   6   4       34.72       31.18      1.43 o 
   6   6   4       21.96       27.75      2.26 o 
   7   6   4        9.81        6.60      1.61 o 
   8   6   4       10.24        8.64      2.80 o 
   9   6   4        2.76        3.54      3.43 o 
  10   6   4       18.23       18.87      4.19 o 
 -10   7   4       37.43       37.31      4.10 o 
  -9   7   4        0.38       -0.58      1.23 o 
  -8   7   4       48.32       48.22      5.53 o 
  -7   7   4       20.39       15.47      2.14 o 
  -6   7   4      473.05      459.18     10.19 o 
  -5   7   4      491.45      468.25      8.69 o 
  -4   7   4      518.45      501.24      9.09 o 
  -3   7   4       35.23       33.24      1.89 o 
  -2   7   4      277.87      287.44      7.73 o 
  -1   7   4      256.67      255.20      4.94 o 
   0   7   4       13.44       10.26      1.26 o 
   1   7   4      270.44      262.02      4.60 o 
   2   7   4      413.36      406.78      7.27 o 
   3   7   4       69.79       86.26      3.27 o 
   4   7   4      103.15      101.56      2.91 o 
   5   7   4      135.18      159.60      4.22 o 
   6   7   4        3.15        4.74      1.52 o 
   7   7   4       69.00       79.07      3.87 o 
   8   7   4      233.18      245.43      8.56 o 
   9   7   4      301.39      326.28     10.51 o 
  -9   8   4      137.23      160.20      9.82 o 
  -8   8   4       17.70       14.65      2.29 o 
  -7   8   4      100.18       99.76      5.53 o 
  -6   8   4       13.25       10.80      3.24 o 
  -5   8   4      773.80      725.21     14.11 o 
  -4   8   4      126.03      120.91      5.11 o 
  -3   8   4      270.13      267.80      6.06 o 
  -2   8   4       44.73       46.61      4.87 o 
  -1   8   4        6.92        6.98      1.43 o 
   0   8   4        6.65        6.08      1.45 o 
   1   8   4     1187.98     1167.96     23.24 o 
   2   8   4      120.62      104.18      3.71 o 
   3   8   4      291.31      313.20      8.20 o 
   4   8   4        0.63        0.74      0.93 o 
   5   8   4      184.73      166.95     10.10 o 
   6   8   4        1.65        7.62      3.24 o 
   7   8   4        0.12        0.00      2.10 o 
   8   8   4       36.55       38.50      5.15 o 
  -7   9   4        2.11        6.29      2.86 o 
  -6   9   4       86.23       85.19      7.05 o 
  -5   9   4       14.25       12.76      2.29 o 
  -4   9   4       61.13       57.82      7.91 o 
  -3   9   4      208.43      210.59      7.68 o 
  -2   9   4      172.41      185.02      9.91 o 
  -1   9   4      176.23      158.85      6.60 o 
   0   9   4       98.17      101.08      7.75 o 
   1   9   4       84.59       80.11      3.91 o 
   2   9   4      144.38      129.36      5.27 o 
   3   9   4       62.73       77.29      3.81 o 
   4   9   4        7.79        8.97      2.15 o 
   5   9   4       55.28       53.36      6.29 o 
   6   9   4       32.76       33.16      5.15 o 
   7   9   4       29.34       38.31      5.53 o 
  -5  10   4        0.59       -0.95      1.91 o 
  -4  10   4        0.11        0.40      1.41 o 
  -3  10   4       97.78       97.42      5.39 o 
  -2  10   4       12.42        9.26      2.20 o 
  -1  10   4      218.85      229.02      8.56 o 
   0  10   4       67.19       79.72      8.48 o 
   1  10   4      140.59      137.72      6.37 o 
   2  10   4       20.60       22.32      2.88 o 
   3  10   4      393.33      422.37     12.61 o 
   4  10   4        4.94        5.65      1.97 o 
 -13   0   5        1.37       -0.95      2.29 o 
 -11   0   5       69.84       64.39      3.77 o 
  -9   0   5     1743.37     1642.39     27.97 o 
  -7   0   5      428.59      432.60     10.01 o 
  -5   0   5     1838.84     1775.11     25.14 o 
  -3   0   5     1108.51     1078.69     13.80 o 
  -1   0   5        0.44        2.58      0.42 o 
   1   0   5      761.02      667.29     11.08 o 
   3   0   5        0.45        4.09      0.83 o 
   5   0   5     3609.90     3912.75     60.72 o 
   7   0   5     1222.40     1180.28     36.78 o 
   9   0   5      399.23      395.46     16.58 o 
  11   0   5      135.77      120.07      8.58 o 
 -13   1   5       25.73       27.07      4.57 o 
 -12   1   5       28.29       36.36      3.15 o 
 -11   1   5        8.55       10.60      1.51 o 
 -10   1   5       60.71       63.51      2.52 o 
  -9   1   5     1230.55     1184.65     16.20 o 
  -8   1   5     1051.18      997.94     12.56 o 
  -7   1   5       97.55       98.82      1.89 o 
  -6   1   5      236.74      232.13      3.16 o 
  -5   1   5      656.01      724.98      7.77 o 
  -4   1   5      266.84      267.13      3.27 o 
  -3   1   5      196.25      213.93      2.56 o 
  -2   1   5     5281.34     5548.94     47.19 o 
  -1   1   5        8.48       10.73      0.48 o 
   0   1   5     1825.17     1867.74     19.26 o 
   1   1   5     4956.36     4864.46     65.55 o 
   2   1   5     4292.33     4284.27     43.42 o 
   3   1   5      201.29      193.05      3.07 o 
   4   1   5       85.92       87.54      2.34 o 
   5   1   5      214.14      207.22      3.61 o 
   6   1   5       35.62       36.37      1.37 o 
   7   1   5        6.77        7.54      1.23 o 
   8   1   5      429.04      415.46     11.79 o 
   9   1   5       20.38       19.82      2.63 o 
  10   1   5        2.96        4.19      1.74 o 
  11   1   5      102.62       95.11      5.46 o 
  12   1   5       52.34       50.04      5.72 o 
 -13   2   5       19.64       16.59      2.63 o 
 -12   2   5       22.98       19.04      2.60 o 
 -11   2   5        6.59        6.37      1.23 o 
 -10   2   5      280.85      287.04      6.18 o 
  -9   2   5       30.70       25.34      1.65 o 
  -8   2   5      358.22      345.18      5.52 o 
  -7   2   5      345.46      338.12      4.38 o 
  -6   2   5     1242.76     1293.73     12.52 o 
  -5   2   5      696.17      730.94      7.42 o 
  -4   2   5      361.18      515.91      5.82 o 
  -3   2   5      691.61      809.87      8.50 o 
  -2   2   5      526.64      522.61      4.90 o 
  -1   2   5      129.36      123.95      1.82 o 
   0   2   5        0.16        0.90      0.26 o 
   1   2   5      352.55      415.83      5.43 o 
   2   2   5      716.90      744.80      8.47 o 
   3   2   5      150.92      146.17      3.13 o 
   4   2   5       26.92       34.69      1.66 o 
   5   2   5      340.44      332.49      5.59 o 
   6   2   5      498.95      462.92      6.98 o 
   7   2   5      213.72      243.32      7.93 o 
   8   2   5      255.19      258.09      8.56 o 
   9   2   5       55.89       59.96      4.29 o 
  10   2   5       70.09       72.44      4.65 o 
  11   2   5      129.94      118.21      6.13 o 
  12   2   5        0.08        1.36      1.82 o 
 -13   3   5       79.57       68.99      6.86 o 
 -12   3   5       14.48       16.39      3.62 o 
 -11   3   5       46.25       48.59      3.82 o 
 -10   3   5       99.37       95.57      3.26 o 
  -9   3   5      306.39      272.57      5.09 o 
  -8   3   5      118.96       98.99      2.60 o 
  -7   3   5      449.10      452.05      5.60 o 
  -6   3   5     1743.39     1695.71     16.20 o 
  -5   3   5        8.34        9.32      1.00 o 
  -4   3   5       79.97       89.13      1.76 o 
  -3   3   5      606.16      629.73      6.98 o 
  -2   3   5       41.27       36.73      0.97 o 
  -1   3   5      362.73      356.81      3.66 o 
   0   3   5      270.39      287.70      3.39 o 
   1   3   5      108.41       68.66      1.34 o 
   2   3   5      716.19      702.51      8.32 o 
   3   3   5     5088.69     5323.52     50.74 o 
   4   3   5      371.00      377.68      4.66 o 
   5   3   5      222.77      220.23      3.13 o 
   6   3   5      193.35      184.02      4.37 o 
   7   3   5        0.00        1.30      1.39 o 
   8   3   5        2.43        2.11      1.11 o 
   9   3   5       51.83       55.17      3.84 o 
  10   3   5       16.22       12.00      2.36 o 
  11   3   5      289.92      292.86     10.20 o 
  12   3   5       28.04       34.61      4.48 o 
 -12   4   5        0.21       -1.33      2.29 o 
 -11   4   5       23.86       31.83      4.57 o 
 -10   4   5       58.76       51.69      3.90 o 
  -9   4   5        0.57        0.35      0.81 o 
  -8   4   5     1832.61     1815.02     29.52 o 
  -7   4   5        8.52        8.99      1.15 o 
  -6   4   5     1217.15     1202.19     14.46 o 
  -5   4   5       11.27       10.48      0.88 o 
  -4   4   5     1360.09     1359.90     14.08 o 
  -3   4   5      829.32      824.49      8.99 o 
  -2   4   5      905.86      979.22      9.17 o 
  -1   4   5        1.36        2.66      0.38 o 
   0   4   5       31.08       33.68      1.06 o 
   1   4   5       87.21       93.04      2.54 o 
   2   4   5     1012.49     1101.85     12.37 o 
   3   4   5       97.35       96.33      1.73 o 
   4   4   5      751.56      728.49      8.24 o 
   5   4   5       44.75       54.25      2.29 o 
   6   4   5     1155.22     1133.93     17.39 o 
   7   4   5        5.12        4.85      1.06 o 
   8   4   5        0.96       -0.54      1.03 o 
   9   4   5      652.40      640.50     29.16 o 
  10   4   5       14.26       19.59      3.62 o 
  11   4   5       18.96       23.23      5.15 o 
 -12   5   5      103.09       99.48      8.00 o 
 -11   5   5       14.97       10.86      3.24 o 
 -10   5   5      112.82      116.45      8.00 o 
  -9   5   5        2.01        2.04      1.15 o 
  -8   5   5      329.09      313.66      6.74 o 
  -7   5   5      256.84      259.05      6.07 o 
  -6   5   5        0.56        0.39      0.64 o 
  -5   5   5      173.61      160.10      4.00 o 
  -4   5   5      685.09      655.46     10.64 o 
  -3   5   5        7.97       13.68      0.80 o 
  -2   5   5      235.38      259.59      3.61 o 
  -1   5   5      598.34      603.71      7.19 o 
   0   5   5      764.56      771.00      8.54 o 
   1   5   5        7.00        6.90      0.64 o 
   2   5   5      210.45      204.91      3.34 o 
   3   5   5       73.12       68.93      1.73 o 
   4   5   5      116.64      104.35      2.16 o 
   5   5   5      170.40      159.48      3.72 o 
   6   5   5       20.11       16.07      1.49 o 
   7   5   5      135.38      128.91      3.88 o 
   8   5   5        0.58        1.22      1.37 o 
   9   5   5        5.74        8.33      2.16 o 
  10   5   5      116.32      119.50      8.58 o 
  11   5   5        4.21        4.38      3.05 o 
 -11   6   5        1.74       -2.10      2.10 o 
 -10   6   5        5.83        5.46      1.79 o 
  -9   6   5      546.79      528.67     13.67 o 
  -8   6   5      193.60      191.89      8.80 o 
  -7   6   5      140.05      139.78      4.17 o 
  -6   6   5        1.19        0.25      1.11 o 
  -5   6   5      162.24      160.03      4.11 o 
  -4   6   5      356.70      333.13      6.56 o 
  -3   6   5      209.19      186.76      4.42 o 
  -2   6   5       44.66       46.54      1.87 o 
  -1   6   5      379.42      372.01      7.41 o 
   0   6   5        2.21        1.24      0.65 o 
   1   6   5      494.97      467.27      7.42 o 
   2   6   5      156.32      143.63      3.44 o 
   3   6   5      412.92      394.69      5.25 o 
   4   6   5       21.71       31.57      1.32 o 
   5   6   5        5.90        6.56      0.88 o 
   6   6   5       57.32       65.27      2.77 o 
   7   6   5      654.53      677.34     13.89 o 
   8   6   5       15.08       11.53      2.28 o 
   9   6   5      341.56      360.59     11.15 o 
  10   6   5        6.83        2.10      3.05 o 
 -10   7   5      131.72      162.77     12.67 o 
  -9   7   5        5.20        9.32      1.95 o 
  -8   7   5       32.64       27.53      2.76 o 
  -7   7   5       11.49       10.65      1.87 o 
  -6   7   5        0.65       -0.31      0.87 o 
  -5   7   5       12.56        9.88      1.30 o 
  -4   7   5      228.66      221.92      5.26 o 
  -3   7   5      716.73      678.55     11.53 o 
  -2   7   5     1026.56      999.16     15.75 o 
  -1   7   5       20.59       17.67      1.52 o 
   0   7   5     1311.65     1257.02     22.00 o 
   1   7   5       15.83       16.01      1.29 o 
   2   7   5       65.85       61.91      2.33 o 
   3   7   5        3.41        4.08      1.10 o 
   4   7   5       12.65       10.61      1.58 o 
   5   7   5      141.77      134.58      4.00 o 
   6   7   5       24.57       27.33      2.40 o 
   7   7   5       56.39       65.86      5.32 o 
   8   7   5       18.12       33.21      3.37 o 
   9   7   5        8.51        6.10      2.29 o 
  -9   8   5       34.37       33.41      3.81 o 
  -8   8   5      147.70      149.65     10.29 o 
  -7   8   5       64.74       64.44      4.04 o 
  -6   8   5       20.59       24.29      2.63 o 
  -5   8   5      124.41      123.72      4.36 o 
  -4   8   5        0.94        0.63      0.98 o 
  -3   8   5        1.86        0.80      0.97 o 
  -2   8   5     1494.94     1490.06     28.44 o 
  -1   8   5       92.69       83.04      3.71 o 
   0   8   5      138.97      140.74      4.89 o 
   1   8   5       78.78       79.63      3.32 o 
   2   8   5      300.86      306.57      8.75 o 
   3   8   5       13.56        7.91      1.35 o 
   4   8   5      177.77      175.30      8.99 o 
   5   8   5      217.42      229.08     12.20 o 
   6   8   5       25.96       20.20      4.19 o 
   7   8   5      245.76      223.93     12.39 o 
   8   8   5      347.34      347.05     16.20 o 
  -7   9   5        0.35        0.48      1.48 o 
  -6   9   5       19.56       22.68      4.00 o 
  -5   9   5        0.08        0.09      2.00 o 
  -4   9   5       83.30       70.34      4.45 o 
  -3   9   5       54.43       54.98      3.90 o 
  -2   9   5       10.89        8.99      2.48 o 
  -1   9   5      247.72      254.00      8.75 o 
   0   9   5       28.70       21.24      2.24 o 
   1   9   5      326.92      313.11      8.40 o 
   2   9   5      112.05       93.97      4.23 o 
   3   9   5      161.65      163.53      6.67 o 
   4   9   5       90.63       90.59      6.67 o 
   5   9   5       55.54       53.93      6.29 o 
   6   9   5        2.28        3.62      3.05 o 
  -5  10   5       34.30       40.40      5.34 o 
  -4  10   5      173.44      176.24     19.53 o 
  -3  10   5      235.70      227.76      8.56 o 
  -2  10   5       54.98       73.21      5.24 o 
  -1  10   5        2.99        4.42      2.09 o 
   0  10   5       12.89        9.39      2.28 o 
   1  10   5       17.32       23.17      2.96 o 
   2  10   5       18.70       20.95      5.72 o 
   3  10   5      170.89      182.16      7.81 o 
   4  10   5      188.56      207.05     18.11 o 
 -12   0   6      265.96      290.45     13.15 o 
 -10   0   6      301.18      317.63      9.23 o 
  -8   0   6      691.87      713.98     13.35 o 
  -6   0   6      585.33      526.17      8.60 o 
  -4   0   6    10670.13    10241.74    268.46 o 
  -2   0   6     1300.51     1164.21     23.00 o 
   0   0   6     1223.04     1180.56     22.21 o 
   2   0   6     1330.46     1439.28     20.22 o 
   4   0   6      133.41      145.93      4.15 o 
   6   0   6      993.08      937.48     21.92 o 
   8   0   6      202.47      188.87     10.29 o 
  10   0   6      294.61      324.18     15.25 o 
  12   0   6       87.33       98.72      8.39 o 
 -13   1   6      230.98      238.08      8.55 o 
 -12   1   6      169.87      168.70      6.60 o 
 -11   1   6       99.14       92.35      3.81 o 
 -10   1   6       76.68       80.82      2.93 o 
  -9   1   6      430.97      424.79      7.09 o 
  -8   1   6      415.66      399.09      6.06 o 
  -7   1   6       51.81       47.92      1.30 o 
  -6   1   6       57.31       48.02      1.21 o 
  -5   1   6        4.17        1.75      0.35 o 
  -4   1   6       24.00       33.79      0.96 o 
  -3   1   6        4.22        2.00      0.30 o 
  -2   1   6       26.06       26.04      0.69 o 
  -1   1   6      402.79      426.18      5.71 o 
   0   1   6       51.44       60.70      1.24 o 
   1   1   6      293.12      282.12      4.32 o 
   2   1   6       61.67       73.64      2.00 o 
   3   1   6     1124.79     1128.59     12.46 o 
   4   1   6      537.62      545.18      7.14 o 
   5   1   6       56.92       62.29      1.75 o 
   6   1   6        3.26        4.05      0.91 o 
   7   1   6        1.61        1.62      1.02 o 
   8   1   6       16.28       17.10      2.49 o 
   9   1   6      266.84      248.44      8.89 o 
  10   1   6        0.22        1.03      1.41 o 
  11   1   6      183.23      168.86      7.55 o 
  12   1   6       27.50       22.44      3.36 o 
 -13   2   6       11.49       13.12      2.47 o 
 -12   2   6        7.99        7.18      2.09 o 
 -11   2   6      141.56      140.09      5.72 o 
 -10   2   6      219.53      218.82      7.12 o 
  -9   2   6        2.42        0.57      0.77 o 
  -8   2   6      720.26      684.67      9.39 o 
  -7   2   6       39.07       45.95      1.44 o 
  -6   2   6      406.43      401.80      4.92 o 
  -5   2   6      705.59      694.58     10.10 o 
  -4   2   6       18.76       13.03      0.73 o 
  -3   2   6      984.59      987.31     11.05 o 
  -2   2   6     1329.99     1348.79     13.67 o 
  -1   2   6      316.03      261.45      3.36 o 
   0   2   6      324.38      296.96      3.70 o 
   1   2   6        0.97        2.79      0.42 o 
   2   2   6     2750.77     2968.09     32.95 o 
   3   2   6     1398.27     1422.99     20.67 o 
   4   2   6      320.60      348.16      5.24 o 
   5   2   6      123.56      136.47      3.91 o 
   6   2   6       21.24       15.91      1.07 o 
   7   2   6      777.23      781.54     19.31 o 
   8   2   6     1219.56     1157.60     26.21 o 
   9   2   6       37.12       35.88      4.10 o 
  10   2   6       10.47       10.09      2.36 o 
  11   2   6      382.40      380.60     12.26 o 
  12   2   6       26.60       29.45      3.72 o 
 -12   3   6       37.23       44.41      5.34 o 
 -11   3   6        6.66        8.20      2.86 o 
 -10   3   6      255.55      268.58      6.08 o 
  -9   3   6        0.69        0.44      0.77 o 
  -8   3   6      539.62      531.74     10.23 o 
  -7   3   6      335.50      307.64      6.74 o 
  -6   3   6      441.90      419.72      5.26 o 
  -5   3   6       32.01       34.02      1.13 o 
  -4   3   6      256.21      256.17      3.53 o 
  -3   3   6     1631.26     1653.60     16.67 o 
  -2   3   6      322.25      333.56      3.90 o 
  -1   3   6      131.58      139.26      1.98 o 
   0   3   6      744.93      773.82      8.36 o 
   1   3   6      657.07      644.73      7.20 o 
   2   3   6     5042.23     5220.28     58.05 o 
   3   3   6     2452.68     2464.37     28.15 o 
   4   3   6       33.84       26.78      1.22 o 
   5   3   6       82.68       91.85      2.45 o 
   6   3   6      186.49      184.55      4.46 o 
   7   3   6      396.28      400.70     12.24 o 
   8   3   6      383.63      370.02      8.77 o 
   9   3   6       82.94       75.85      4.72 o 
  10   3   6       10.53       13.54      2.55 o 
  11   3   6        0.26       -0.21      2.95 o 
 -12   4   6       17.39       17.91      3.81 o 
 -11   4   6       44.18       43.07      5.15 o 
 -10   4   6       29.51       22.87      3.81 o 
  -9   4   6      302.15      299.59      6.49 o 
  -8   4   6      236.59      236.03      5.40 o 
  -7   4   6     1096.95     1050.17     18.60 o 
  -6   4   6        2.36        0.59      0.65 o 
  -5   4   6      679.94      680.67      7.85 o 
  -4   4   6        1.13        2.37      0.46 o 
  -3   4   6       18.03       10.34      0.67 o 
  -2   4   6       20.25       31.68      0.92 o 
  -1   4   6      108.01       88.49      1.60 o 
   0   4   6      272.97      253.34      3.43 o 
   1   4   6     1049.69     1002.15     11.42 o 
   2   4   6        6.93        8.37      0.80 o 
   3   4   6      412.03      416.84      5.39 o 
   4   4   6       32.82       33.01      1.32 o 
   5   4   6        9.28        7.69      1.07 o 
   6   4   6      197.46      192.52      4.79 o 
   7   4   6      103.55       99.53      3.96 o 
   8   4   6      416.72      425.20     10.91 o 
   9   4   6      254.59      253.91     12.58 o 
  10   4   6       52.33       60.03      5.53 o 
  11   4   6      170.04      191.85      8.15 o 
 -11   5   6       87.45       98.91      7.62 o 
 -10   5   6       91.58       91.67      7.05 o 
  -9   5   6      211.87      211.88      7.16 o 
  -8   5   6      212.51      187.65      4.93 o 
  -7   5   6       33.37       26.86      2.09 o 
  -6   5   6      104.45      106.81      3.78 o 
  -5   5   6        0.76        0.37      0.61 o 
  -4   5   6       82.54       77.23      2.43 o 
  -3   5   6      526.81      525.27      9.02 o 
  -2   5   6      183.87      188.27      3.16 o 
  -1   5   6      221.05      236.80      3.39 o 
   0   5   6      148.03      145.55      2.69 o 
   1   5   6      630.61      574.27      7.24 o 
   2   5   6       46.43       37.11      1.44 o 
   3   5   6       59.60       60.41      1.63 o 
   4   5   6      426.96      395.70      6.11 o 
   5   5   6       63.00       66.33      2.41 o 
   6   5   6       24.50       24.97      1.83 o 
   7   5   6      353.80      371.02     14.86 o 
   8   5   6       28.84       31.68      2.62 o 
   9   5   6       90.62       81.24      4.85 o 
  10   5   6        2.55        2.78      2.01 o 
 -11   6   6        0.00        0.38      2.29 o 
 -10   6   6       80.19       85.69      4.61 o 
  -9   6   6       68.21       78.40      4.31 o 
  -8   6   6       58.45       50.22      3.36 o 
  -7   6   6       55.36       51.60      2.57 o 
  -6   6   6      260.96      258.31      5.26 o 
  -5   6   6        5.82        4.98      1.03 o 
  -4   6   6      707.22      698.19     11.66 o 
  -3   6   6      191.18      195.52      4.68 o 
  -2   6   6      386.14      374.67      7.22 o 
  -1   6   6      372.40      351.60      6.90 o 
   0   6   6      292.19      281.81      5.17 o 
   1   6   6       57.17       47.72      3.21 o 
   2   6   6      689.16      697.91      9.33 o 
   3   6   6      116.00      117.47      2.63 o 
   4   6   6       14.70        8.94      0.95 o 
   5   6   6        0.45        0.86      0.77 o 
   6   6   6      141.39      139.38      4.25 o 
   7   6   6       20.16       24.64      2.82 o 
   8   6   6      373.35      378.86     11.45 o 
   9   6   6        1.60        7.11      2.29 o 
 -10   7   6      141.27      140.87      6.26 o 
  -9   7   6       61.70       54.81      3.84 o 
  -8   7   6        0.16        1.99      1.41 o 
  -7   7   6        0.13       -0.15      1.14 o 
  -6   7   6      478.89      462.75     14.11 o 
  -5   7   6      280.93      277.80      6.19 o 
  -4   7   6       46.26       46.25      3.19 o 
  -3   7   6      199.99      188.73      4.81 o 
  -2   7   6      164.33      164.25      5.53 o 
  -1   7   6        9.49       10.78      1.32 o 
   0   7   6      185.37      192.93      5.47 o 
   1   7   6      249.78      258.00      5.75 o 
   2   7   6      475.06      438.26      8.45 o 
   3   7   6      281.01      262.87      5.34 o 
   4   7   6       88.51       95.26      7.91 o 
   5   7   6      331.84      363.48     11.52 o 
   6   7   6      188.66      187.26      6.02 o 
   7   7   6      261.88      260.36      9.02 o 
   8   7   6      206.45      223.55      8.42 o 
  -8   8   6       29.75       35.98      3.23 o 
  -7   8   6       84.30       86.91     10.01 o 
  -6   8   6       30.08       25.07      2.69 o 
  -5   8   6       86.52       86.23      3.67 o 
  -4   8   6       34.32       33.60      3.65 o 
  -3   8   6      355.58      364.04      7.67 o 
  -2   8   6       32.09       29.13      2.13 o 
  -1   8   6       11.77       13.14      1.52 o 
   0   8   6      153.03      152.44      5.22 o 
   1   8   6        9.90        7.49      1.54 o 
   2   8   6        7.20        6.02      1.30 o 
   3   8   6      132.65      119.91      4.70 o 
   4   8   6       54.39       56.18      8.48 o 
   5   8   6       27.32       31.26      4.96 o 
   6   8   6       23.85       26.30      4.57 o 
   7   8   6       17.77       20.96      4.57 o 
  -7   9   6       13.43       20.20      2.76 o 
  -6   9   6       75.01       69.34      4.38 o 
  -5   9   6       12.94       11.61      3.72 o 
  -4   9   6      493.71      504.34     18.96 o 
  -3   9   6        1.69        1.46      1.46 o 
  -2   9   6       86.20       82.43      7.91 o 
  -1   9   6       57.06       54.12      4.00 o 
   0   9   6      157.61      167.86      6.92 o 
   1   9   6       16.23       14.54      2.00 o 
   2   9   6      261.78      256.78      8.82 o 
   3   9   6        6.96        4.64      1.79 o 
   4   9   6       28.79       27.41      4.76 o 
   5   9   6       30.99       37.16      5.53 o 
  -4  10   6      126.56      125.31     10.39 o 
  -3  10   6       15.00       17.12      2.86 o 
  -2  10   6        4.60        3.08      1.83 o 
  -1  10   6      350.85      333.73     16.01 o 
   0  10   6       53.59       51.41      4.15 o 
   1  10   6       28.75       21.91      2.98 o 
   2  10   6      114.32      122.80      6.77 o 
   3  10   6       20.77       26.99      4.76 o 
 -13   0   7      264.99      294.07     13.91 o 
 -11   0   7       11.04        8.58      2.67 o 
  -9   0   7      671.26      609.31     14.75 o 
  -7   0   7        5.41       11.37      0.97 o 
  -5   0   7       29.74       25.97      1.23 o 
  -3   0   7       34.17       52.77      2.47 o 
  -1   0   7        3.84        4.06      0.53 o 
   1   0   7     1318.30     1376.64     25.75 o 
   3   0   7       41.13       45.23      1.68 o 
   5   0   7      903.22      877.22     19.39 o 
   7   0   7     1712.10     1786.52     53.74 o 
   9   0   7        1.94        0.95      1.91 o 
  11   0   7       58.49       62.70      6.67 o 
 -13   1   7        0.31        0.29      1.62 o 
 -12   1   7       30.84       35.03      3.16 o 
 -11   1   7        0.01        0.23      1.23 o 
 -10   1   7        5.23        9.11      1.57 o 
  -9   1   7      313.09      290.76      6.09 o 
  -8   1   7      124.30      125.81      2.56 o 
  -7   1   7     1769.16     1797.80     19.57 o 
  -6   1   7     1173.82     1170.92     12.28 o 
  -5   1   7      178.27      163.10      2.42 o 
  -4   1   7     1156.44     1181.16     13.10 o 
  -3   1   7      165.80      195.40      2.76 o 
  -2   1   7      487.09      431.21      5.73 o 
  -1   1   7      378.84      345.07      4.15 o 
   0   1   7      567.76      591.54      6.74 o 
   1   1   7        3.69        6.79      0.45 o 
   2   1   7       10.62       15.65      0.63 o 
   3   1   7      480.53      488.58      6.77 o 
   4   1   7     2620.17     2737.85     28.60 o 
   5   1   7      113.38       98.80      3.44 o 
   6   1   7      200.75      180.37      5.17 o 
   7   1   7        0.08        0.21      0.90 o 
   8   1   7      111.73      108.93      5.46 o 
   9   1   7       92.15       89.95      5.26 o 
  10   1   7       69.61       64.69      4.78 o 
  11   1   7       21.32       20.17      3.16 o 
 -12   2   7       13.19       12.96      2.22 o 
 -11   2   7       73.72       74.25      4.15 o 
 -10   2   7      255.71      253.05      5.79 o 
  -9   2   7       69.10       71.88      2.83 o 
  -8   2   7       34.50       27.50      1.39 o 
  -7   2   7       12.19       14.72      0.92 o 
  -6   2   7       78.65       86.61      2.12 o 
  -5   2   7     1037.34     1015.28     11.62 o 
  -4   2   7      110.28      105.14      2.10 o 
  -3   2   7     1299.77     1414.37     15.46 o 
  -2   2   7        7.01       12.23      0.66 o 
  -1   2   7        0.45        0.10      0.33 o 
   0   2   7      880.51      836.74      8.43 o 
   1   2   7      695.94      719.52      7.82 o 
   2   2   7      509.77      510.74      6.18 o 
   3   2   7      152.17      195.67      3.58 o 
   4   2   7       64.05       63.91      1.82 o 
   5   2   7        5.66        5.20      0.83 o 
   6   2   7       90.56       94.53      3.00 o 
   7   2   7        0.31        1.57      1.16 o 
   8   2   7      196.89      207.25      8.02 o 
   9   2   7      249.33      257.55     12.77 o 
  10   2   7      175.44      171.42      7.61 o 
  11   2   7        0.01       -0.72      1.68 o 
 -12   3   7        0.03        0.38      2.10 o 
 -11   3   7       14.34        8.77      3.05 o 
 -10   3   7       17.27       15.63      3.24 o 
  -9   3   7      170.38      156.96      5.59 o 
  -8   3   7       18.29       14.46      1.36 o 
  -7   3   7      164.22      152.00      3.68 o 
  -6   3   7       43.02       48.88      1.64 o 
  -5   3   7     1000.01      986.99     11.51 o 
  -4   3   7       56.93       57.95      1.61 o 
  -3   3   7      801.99      808.12      9.57 o 
  -2   3   7       34.13       53.35      1.44 o 
  -1   3   7      963.61      925.94     10.62 o 
   0   3   7      359.75      370.27      4.63 o 
   1   3   7       16.65       16.04      0.80 o 
   2   3   7      579.75      602.84      7.53 o 
   3   3   7        2.53        0.68      0.48 o 
   4   3   7       86.99       85.37      2.40 o 
   5   3   7     1096.95     1060.68     14.80 o 
   6   3   7       20.22       16.22      1.62 o 
   7   3   7      638.92      670.86     13.66 o 
   8   3   7      104.62      107.54      4.79 o 
   9   3   7       14.20       12.72      4.86 o 
  10   3   7       61.59       69.35      6.58 o 
  11   3   7      147.58      143.58     12.67 o 
 -12   4   7       19.14       12.96      3.62 o 
 -11   4   7       62.74       62.89      6.10 o 
 -10   4   7       36.73       26.87      4.00 o 
  -9   4   7       82.17       74.72      4.58 o 
  -8   4   7      128.55      142.70      4.05 o 
  -7   4   7       41.97       43.16      1.90 o 
  -6   4   7      793.43      714.40     10.55 o 
  -5   4   7      408.12      412.87      6.08 o 
  -4   4   7      120.65      122.45      2.35 o 
  -3   4   7      210.53      206.43      3.20 o 
  -2   4   7      235.49      260.15      3.20 o 
  -1   4   7      959.29      926.17      9.90 o 
   0   4   7        9.51        7.57      0.62 o 
   1   4   7      868.61      860.13     11.02 o 
   2   4   7       37.53       29.89      1.41 o 
   3   4   7       85.30       92.35      2.44 o 
   4   4   7     3086.25     3069.43     35.30 o 
   5   4   7      117.12      118.11      3.25 o 
   6   4   7      462.18      441.10      9.16 o 
   7   4   7        8.81        6.22      1.48 o 
   8   4   7       64.23       58.03      3.29 o 
   9   4   7       23.53       24.30      3.03 o 
  10   4   7      171.72      154.06      7.14 o 
 -11   5   7        8.57       11.43      3.43 o 
 -10   5   7       15.97       18.68      3.62 o 
  -9   5   7       29.62       39.46      3.05 o 
  -8   5   7       29.13       26.14      2.55 o 
  -7   5   7      426.45      397.99      7.99 o 
  -6   5   7      100.82       98.15      2.92 o 
  -5   5   7        0.04       -0.17      0.59 o 
  -4   5   7      503.55      460.58      7.61 o 
  -3   5   7      737.98      702.43     10.50 o 
  -2   5   7      118.22      113.73      3.32 o 
  -1   5   7       27.43       28.04      1.29 o 
   0   5   7      525.35      512.11      7.10 o 
   1   5   7        9.76       11.37      0.98 o 
   2   5   7      240.19      235.25      4.57 o 
   3   5   7     1732.90     1695.07     18.90 o 
   4   5   7      342.68      340.57      6.33 o 
   5   5   7        4.62        5.14      1.09 o 
   6   5   7      499.30      517.99      9.81 o 
   7   5   7        9.38       11.46      1.83 o 
   8   5   7      352.80      375.68      9.38 o 
   9   5   7        4.16        1.72      1.75 o 
  10   5   7      126.74      149.50      7.07 o 
 -10   6   7        8.43        8.98      2.01 o 
  -9   6   7       90.25      105.62     10.29 o 
  -8   6   7        8.37        9.26      1.87 o 
  -7   6   7      255.90      264.75     16.96 o 
  -6   6   7       97.54       87.86      4.04 o 
  -5   6   7      175.70      152.41      4.24 o 
  -4   6   7      243.20      222.77      5.22 o 
  -3   6   7        1.44        0.99      0.84 o 
  -2   6   7      745.10      737.05     12.24 o 
  -1   6   7     1097.10     1060.98     16.50 o 
   0   6   7       15.93       18.63      1.91 o 
   1   6   7      112.20      108.47      2.91 o 
   2   6   7        0.13       -0.31      0.55 o 
   3   6   7      335.23      343.10      5.68 o 
   4   6   7        5.92        7.15      1.10 o 
   5   6   7       83.57       79.50      2.82 o 
   6   6   7       10.79        7.46      1.93 o 
   7   6   7       69.22       79.01      3.88 o 
   8   6   7        0.58       -1.55      1.55 o 
   9   6   7      206.92      198.02     11.43 o 
  -9   7   7       61.28       67.26      4.21 o 
  -8   7   7       23.55       28.21      4.57 o 
  -7   7   7      119.88      110.09      5.18 o 
  -6   7   7       11.26       12.10      1.67 o 
  -5   7   7      132.53      126.09      3.92 o 
  -4   7   7      288.99      279.18      6.29 o 
  -3   7   7        4.17        4.37      1.16 o 
  -2   7   7      612.36      582.69     10.47 o 
  -1   7   7        0.01        0.51      0.87 o 
   0   7   7      558.39      534.97     10.07 o 
   1   7   7      226.74      222.24      6.02 o 
   2   7   7       47.64       42.47      2.37 o 
   3   7   7       94.33       86.22      2.89 o 
   4   7   7        0.22        0.22      1.55 o 
   5   7   7       24.96       25.14      3.72 o 
   6   7   7      189.56      175.34     10.67 o 
   7   7   7       23.73       23.95      4.96 o 
   8   7   7      203.59      220.95     10.96 o 
  -8   8   7       49.62       46.92      5.34 o 
  -7   8   7       77.21       77.50      4.58 o 
  -6   8   7        5.82        6.67      1.89 o 
  -5   8   7      140.91      133.55      6.03 o 
  -4   8   7        3.81        2.27      1.26 o 
  -3   8   7       95.98      101.90      4.13 o 
  -2   8   7       91.82      113.23      4.04 o 
  -1   8   7       33.38       46.56      2.53 o 
   0   8   7      248.00      235.24      7.53 o 
   1   8   7       64.89       65.68      3.38 o 
   2   8   7      513.14      500.34     27.54 o 
   3   8   7        1.07        0.61      1.27 o 
   4   8   7       64.74       79.15      4.44 o 
   5   8   7      319.31      329.33     15.82 o 
   6   8   7       20.28       18.49      4.19 o 
   7   8   7        0.03       -2.10      2.10 o 
  -6   9   7        8.91        9.44      2.22 o 
  -5   9   7      139.39      153.57      7.11 o 
  -4   9   7       36.72       31.59      3.23 o 
  -3   9   7        0.72        1.38      1.55 o 
  -2   9   7      153.96      152.80      6.70 o 
  -1   9   7      166.77      166.83      7.03 o 
   0   9   7       45.13       43.81      4.96 o 
   1   9   7        0.45       -0.61      1.27 o 
   2   9   7       24.66       26.72      2.98 o 
   3   9   7        1.31       -0.22      1.35 o 
   4   9   7       18.64       19.86      2.78 o 
   5   9   7       26.95       30.49      5.34 o 
  -3  10   7        1.44        1.58      1.68 o 
  -2  10   7      381.29      410.13     12.72 o 
  -1  10   7       39.82       43.95      3.96 o 
   0  10   7       33.22       36.24      3.66 o 
   1  10   7      155.63      173.55      8.20 o 
 -12   0   8        6.44        7.81      2.86 o 
 -10   0   8       19.79       17.34      3.05 o 
  -8   0   8     3991.87     3814.33     74.31 o 
  -6   0   8       42.43       40.33      1.65 o 
  -4   0   8      799.18      833.08     14.67 o 
  -2   0   8     2371.89     2537.44     40.81 o 
   0   0   8      331.57      387.61     12.48 o 
   2   0   8      749.80      780.11     12.18 o 
   4   0   8       28.83       43.07      2.43 o 
   6   0   8      220.78      213.32     10.10 o 
   8   0   8       13.68       15.44      3.62 o 
  10   0   8     1057.70     1069.74     37.16 o 
 -12   1   8       55.93       63.67      6.58 o 
 -11   1   8       67.96       70.70      5.62 o 
 -10   1   8       21.56       14.47      2.09 o 
  -9   1   8       28.83       31.74      1.90 o 
  -8   1   8      339.37      306.68      5.47 o 
  -7   1   8      202.44      194.21      3.34 o 
  -6   1   8      298.01      309.97      4.13 o 
  -5   1   8       10.48       13.16      0.71 o 
  -4   1   8      150.03      140.94      2.67 o 
  -3   1   8      378.83      403.43      5.19 o 
  -2   1   8     1602.45     1690.29     18.17 o 
  -1   1   8      889.91      911.65     10.33 o 
   0   1   8      428.06      395.64      4.71 o 
   1   1   8     1329.70     1346.27     15.22 o 
   2   1   8      140.79      158.09      3.58 o 
   3   1   8      928.63      859.89     10.99 o 
   4   1   8     1256.77     1333.99     14.97 o 
   5   1   8       70.93       77.90      2.53 o 
   6   1   8      408.38      395.16      7.67 o 
   7   1   8       12.90       20.61      2.10 o 
   8   1   8      283.01      271.61      9.70 o 
   9   1   8      340.09      342.11     11.45 o 
  10   1   8       66.63       71.45      6.58 o 
  11   1   8       55.92       54.31      4.65 o 
 -12   2   8       31.21       40.55      5.81 o 
 -11   2   8       60.63       73.74      4.15 o 
 -10   2   8       12.29       15.76      2.14 o 
  -9   2   8      200.79      191.48      4.82 o 
  -8   2   8      164.27      165.28      3.50 o 
  -7   2   8     1127.71     1120.77     13.04 o 
  -6   2   8      419.42      443.30      6.02 o 
  -5   2   8      190.97      179.49      3.14 o 
  -4   2   8      147.64      140.68      2.82 o 
  -3   2   8      210.11      190.86      2.82 o 
  -2   2   8        0.42        0.53      0.39 o 
  -1   2   8       61.45       62.51      1.69 o 
   0   2   8       13.31       15.23      0.78 o 
   1   2   8      392.51      385.53      5.16 o 
   2   2   8       22.70       17.13      0.76 o 
   3   2   8      656.04      680.11      9.38 o 
   4   2   8      154.93      145.54      3.47 o 
   5   2   8      147.65      138.09      4.13 o 
   6   2   8       35.57       34.20      1.80 o 
   7   2   8      261.83      251.60      7.05 o 
   8   2   8      370.57      356.70     11.52 o 
   9   2   8       34.66       32.80      6.10 o 
  10   2   8       42.51       47.47      6.10 o 
  11   2   8       42.41       46.78      9.34 o 
 -12   3   8       43.90       39.45      5.15 o 
 -11   3   8       13.55       21.54      4.00 o 
 -10   3   8        9.98       11.24      3.05 o 
  -9   3   8        0.78        2.58      0.96 o 
  -8   3   8       88.35       85.15      2.98 o 
  -7   3   8      332.81      337.73      6.21 o 
  -6   3   8        0.14        0.58      0.52 o 
  -5   3   8        0.13        0.40      0.49 o 
  -4   3   8       81.41       82.28      2.01 o 
  -3   3   8      261.81      241.46      3.83 o 
  -2   3   8      101.01       99.46      2.01 o 
  -1   3   8        4.04        4.82      0.55 o 
   0   3   8     1079.85     1061.63     12.15 o 
   1   3   8      362.06      366.09      5.09 o 
   2   3   8      929.68      948.08     11.99 o 
   3   3   8        1.55        1.25      0.81 o 
   4   3   8      392.56      437.81      7.45 o 
   5   3   8      112.63      107.39      3.62 o 
   6   3   8        3.58        6.66      2.23 o 
   7   3   8        6.76        9.11      2.26 o 
   8   3   8      113.36       98.30      5.52 o 
   9   3   8        0.77       -1.41      1.41 o 
  10   3   8      385.38      382.45     13.53 o 
 -11   4   8       16.33       20.58      4.00 o 
 -10   4   8       13.86       11.82      3.24 o 
  -9   4   8       47.56       48.60      4.96 o 
  -8   4   8       19.63       19.47      2.05 o 
  -7   4   8     1728.00     1645.80     34.87 o 
  -6   4   8        0.02        1.31      0.86 o 
  -5   4   8      817.79      843.22     13.81 o 
  -4   4   8       65.62       65.58      1.95 o 
  -3   4   8      128.99      121.42      2.59 o 
  -2   4   8      375.91      345.22      4.71 o 
  -1   4   8        4.00        2.22      0.52 o 
   0   4   8       56.21       59.43      1.65 o 
   1   4   8      482.81      466.46      6.69 o 
   2   4   8       17.52       19.75      1.24 o 
   3   4   8      762.83      714.32     10.92 o 
   4   4   8     1140.66     1131.18     15.92 o 
   5   4   8       45.18       44.01      2.72 o 
   6   4   8       90.60       95.51      4.29 o 
   7   4   8        1.03        1.03      1.13 o 
   8   4   8       78.27       90.70      4.20 o 
   9   4   8       50.13       52.85      4.31 o 
  10   4   8       10.02        9.70      2.49 o 
 -11   5   8       39.42       33.54      4.96 o 
 -10   5   8       12.29       14.67      3.62 o 
  -9   5   8       69.62       82.52      6.48 o 
  -8   5   8      123.49      113.90      8.39 o 
  -7   5   8       58.65       65.67      2.49 o 
  -6   5   8      150.31      137.69      3.61 o 
  -5   5   8      276.43      258.16      5.24 o 
  -4   5   8      354.17      321.86      5.99 o 
  -3   5   8     2395.42     2299.42     29.37 o 
  -2   5   8        8.11        7.44      1.13 o 
  -1   5   8      425.14      403.27      6.62 o 
   0   5   8      663.99      671.29      8.98 o 
   1   5   8      530.47      508.94      8.03 o 
   2   5   8      987.30      936.18     13.29 o 
   3   5   8      506.21      481.14      8.18 o 
   4   5   8       53.60       59.89      2.44 o 
   5   5   8       15.81       12.29      1.57 o 
   6   5   8        1.96        2.32      1.18 o 
   7   5   8      156.96      155.28      5.50 o 
   8   5   8       75.75       78.72      3.96 o 
   9   5   8      115.56      131.01      6.86 o 
 -10   6   8       25.70       30.49      4.96 o 
  -9   6   8       47.53       54.48      3.74 o 
  -8   6   8        5.34        2.43      1.46 o 
  -7   6   8        5.34        5.62      1.62 o 
  -6   6   8      301.58      302.02      6.07 o 
  -5   6   8      101.98       98.21      3.14 o 
  -4   6   8      362.62      347.62      7.14 o 
  -3   6   8      101.29      108.03      3.50 o 
  -2   6   8       22.33       18.16      1.65 o 
  -1   6   8     1159.00     1132.14     17.59 o 
   0   6   8       19.19       23.76      2.06 o 
   1   6   8       33.67       37.60      2.03 o 
   2   6   8       80.98       73.04      8.10 o 
   3   6   8       27.59       27.49      1.75 o 
   4   6   8      238.93      249.37      5.40 o 
   5   6   8        6.36        7.45      1.44 o 
   6   6   8      884.44      883.13     15.08 o 
   7   6   8       25.08       27.51      2.90 o 
   8   6   8      123.68      121.21      6.13 o 
  -9   7   8       11.30       13.53      2.36 o 
  -8   7   8       11.30        9.57      1.97 o 
  -7   7   8       20.76       21.37      2.55 o 
  -6   7   8        1.72        2.29      1.84 o 
  -5   7   8       19.80       18.86      2.00 o 
  -4   7   8        1.76        3.61      1.09 o 
  -3   7   8       86.70       99.06      3.48 o 
  -2   7   8      257.15      248.37      5.92 o 
  -1   7   8      781.47      759.52     12.95 o 
   0   7   8        0.24       -0.03      0.89 o 
   1   7   8      195.56      196.09      5.01 o 
   2   7   8       66.66       66.21      3.24 o 
   3   7   8      164.27      159.05      4.87 o 
   4   7   8       31.19       31.94      2.36 o 
   5   7   8        8.53        5.72      3.05 o 
   6   7   8       37.15       46.31      5.72 o 
   7   7   8       52.52       48.22      6.10 o 
  -7   8   8      107.72      107.73      5.52 o 
  -6   8   8       96.80      100.23      5.19 o 
  -5   8   8      233.35      223.21      7.00 o 
  -4   8   8       21.02       16.82      2.32 o 
  -3   8   8        0.95       -1.04      1.04 o 
  -2   8   8       23.71       21.35      1.91 o 
  -1   8   8       12.13       11.05      1.56 o 
   0   8   8        2.52        2.28      1.14 o 
   1   8   8       57.48       52.96      4.10 o 
   2   8   8        4.04        4.93      1.91 o 
   3   8   8        0.06        1.01      1.44 o 
   4   8   8       38.21       46.50      6.10 o 
   5   8   8      504.09      480.84     20.77 o 
   6   8   8       36.37       49.93      6.48 o 
  -5   9   8       12.76       15.69      2.14 o 
  -4   9   8       89.41      110.32      5.78 o 
  -3   9   8        0.12       -1.24      1.24 o 
  -2   9   8      709.71      722.16     18.51 o 
  -1   9   8        4.55        4.64      2.01 o 
   0   9   8       16.37       11.25      2.33 o 
   1   9   8        1.00        0.01      1.41 o 
   2   9   8        7.07        8.65      2.20 o 
   3   9   8       26.26       22.52      3.02 o 
   4   9   8       34.09       42.31      6.10 o 
 -11   0   9        2.62        4.57      2.29 o 
  -9   0   9      134.38      115.74      5.24 o 
  -7   0   9      611.06      569.77     19.82 o 
  -5   0   9      326.68      330.60      7.11 o 
  -3   0   9      685.56      646.95     11.91 o 
  -1   0   9     1992.19     1980.03     32.56 o 
   1   0   9     1643.43     1729.19     48.93 o 
   3   0   9       41.85       65.82      4.43 o 
   5   0   9      269.92      251.49      6.75 o 
   7   0   9       59.16       62.13      6.29 o 
   9   0   9      983.91     1022.86     35.83 o 
 -12   1   9      178.82      178.11      7.07 o 
 -11   1   9       78.33       80.60      7.62 o 
 -10   1   9      405.43      385.91     16.96 o 
  -9   1   9       47.83       55.54      3.17 o 
  -8   1   9       87.96       98.86      2.82 o 
  -7   1   9      366.08      360.63      6.22 o 
  -6   1   9      530.36      493.46      6.54 o 
  -5   1   9        0.35        0.55      0.43 o 
  -4   1   9       59.89       63.02      1.56 o 
  -3   1   9      324.32      358.58      4.87 o 
  -2   1   9       75.65       76.00      1.72 o 
  -1   1   9      338.04      350.25      5.69 o 
   0   1   9        1.11        1.40      0.44 o 
   1   1   9      444.96      463.15      6.74 o 
   2   1   9      421.90      398.81      5.46 o 
   3   1   9      301.52      287.39      5.64 o 
   4   1   9       18.22       12.68      1.21 o 
   5   1   9       72.23       75.92      2.61 o 
   6   1   9      487.64      511.26      9.51 o 
   7   1   9        7.84        8.30      1.73 o 
   8   1   9        6.44        6.67      2.16 o 
   9   1   9      528.19      530.31     15.77 o 
  10   1   9       62.06       67.03      5.19 o 
 -12   2   9        2.11        3.24      2.67 o 
 -11   2   9      246.46      246.26      8.34 o 
 -10   2   9       29.03       31.90      2.82 o 
  -9   2   9       31.01       36.75      2.49 o 
  -8   2   9       38.46       43.37      2.32 o 
  -7   2   9        4.58        5.53      0.78 o 
  -6   2   9     1387.41     1338.24     15.27 o 
  -5   2   9      260.36      262.12      4.46 o 
  -4   2   9      214.63      213.03      3.55 o 
  -3   2   9     1438.84     1520.13     18.05 o 
  -2   2   9     1679.02     1640.42     17.94 o 
  -1   2   9     1342.97     1292.66     15.66 o 
   0   2   9       48.33       38.67      1.24 o 
   1   2   9       21.18       17.87      0.93 o 
   2   2   9      171.24      161.13      3.15 o 
   3   2   9       24.18       28.74      1.72 o 
   4   2   9      148.08      141.81      6.52 o 
   5   2   9        7.80        3.92      1.06 o 
   6   2   9       92.47       95.76      3.44 o 
   7   2   9      272.89      255.48      7.29 o 
   8   2   9      151.89      141.87      6.87 o 
   9   2   9      363.05      356.66     12.06 o 
  10   2   9      153.14      166.81      7.95 o 
 -12   3   9       26.44       26.30      4.38 o 
 -11   3   9      179.38      179.34     10.48 o 
 -10   3   9        0.23       -0.57      1.91 o 
  -9   3   9      245.03      240.52     11.82 o 
  -8   3   9       24.98       20.95      1.79 o 
  -7   3   9        7.73        6.70      1.02 o 
  -6   3   9      695.80      662.41     11.33 o 
  -5   3   9       94.15       85.98      2.34 o 
  -4   3   9        0.59       -0.47      0.47 o 
  -3   3   9       75.19       69.71      2.03 o 
  -2   3   9      198.61      186.84      3.17 o 
  -1   3   9      116.63      109.54      2.36 o 
   0   3   9      275.26      303.97      4.93 o 
   1   3   9      713.29      716.78     11.46 o 
   2   3   9       35.74       39.62      1.87 o 
   3   3   9      987.12     1005.05     16.22 o 
   4   3   9        5.65        5.17      1.18 o 
   5   3   9      204.53      199.30      5.85 o 
   7   3   9       25.59       25.94      2.57 o 
   8   3   9       74.37       76.05      5.12 o 
   9   3   9       52.73       49.62      4.31 o 
  10   3   9        1.88        2.05      2.29 o 
 -11   4   9        0.05       -1.91      1.91 o 
 -10   4   9        4.37        5.91      2.67 o 
  -9   4   9       16.86       19.82      3.62 o 
  -8   4   9        1.11        0.00      1.52 o 
  -7   4   9      298.09      269.33      8.25 o 
  -6   4   9       26.73       22.18      1.77 o 
  -5   4   9      125.78      112.68      3.86 o 
  -4   4   9      409.18      410.54      6.98 o 
  -3   4   9      691.37      696.70     10.43 o 
  -2   4   9      809.87      805.43     10.60 o 
  -1   4   9      442.24      447.00      7.17 o 
   0   4   9       18.35       23.77      1.25 o 
   1   4   9       57.46       61.36      1.93 o 
   2   4   9       74.02       77.44      2.90 o 
   3   4   9       66.97       76.88      4.09 o 
   4   4   9     1006.27      989.26     16.26 o 
   5   4   9       85.97       80.06      3.28 o 
   6   4   9        0.04        0.71      1.03 o 
   7   4   9      135.23      148.25      5.49 o 
   8   4   9      174.13      198.53      6.59 o 
   9   4   9        1.82        2.52      2.01 o 
 -10   5   9      117.15      131.50      8.96 o 
  -9   5   9      318.50      326.85     14.87 o 
  -8   5   9      238.71      223.74     11.43 o 
  -7   5   9       93.97       97.50     10.67 o 
  -6   5   9        8.01       10.32      1.84 o 
  -5   5   9      101.70       91.77      3.44 o 
  -4   5   9       46.81       43.48      2.39 o 
  -3   5   9        8.03        8.56      1.33 o 
  -2   5   9       52.74       60.04      3.03 o 
  -1   5   9        0.71       -0.12      1.05 o 
   0   5   9      357.80      360.07      7.04 o 
   1   5   9      183.30      179.65      4.49 o 
   2   5   9      292.01      302.55      6.58 o 
   3   5   9      306.69      299.29      7.92 o 
   4   5   9      630.83      604.45      9.98 o 
   5   5   9        0.57        1.77      1.15 o 
   6   5   9      139.50      154.93      6.05 o 
   7   5   9        1.10        1.01      1.31 o 
   8   5   9        1.41        1.46      1.46 o 
   9   5   9       12.78       11.08      2.63 o 
 -10   6   9       81.09      100.25      8.00 o 
  -9   6   9        8.63        4.57      2.67 o 
  -8   6   9       86.41       83.15      4.48 o 
  -7   6   9       60.98       52.30      4.00 o 
  -6   6   9       36.72       41.91      2.69 o 
  -5   6   9     1152.22     1132.51     16.35 o 
  -4   6   9      207.02      206.17      5.25 o 
  -3   6   9      820.59      768.01     16.95 o 
  -2   6   9        8.99        7.12      1.57 o 
  -1   6   9      238.01      228.01      5.44 o 
   0   6   9      221.18      210.42      6.10 o 
   1   6   9        6.53        6.26      1.87 o 
   2   6   9       19.03       16.42      3.43 o 
   4   6   9      489.54      434.10      8.01 o 
   5   6   9      138.53      147.43      4.68 o 
   6   6   9       42.81       62.94      4.76 o 
   7   6   9      209.28      225.23      7.14 o 
   8   6   9        2.96        4.32      2.28 o 
  -8   7   9      108.83      115.29      5.64 o 
  -7   7   9      271.72      259.61      8.87 o 
  -6   7   9        0.26        2.11      1.20 o 
  -5   7   9        0.15       -0.03      1.00 o 
  -4   7   9       30.75       29.66      2.12 o 
  -3   7   9        8.58        7.41      1.53 o 
  -2   7   9        9.81       11.82      1.57 o 
  -1   7   9      165.78      162.68      4.62 o 
   0   7   9        0.28       -0.30      0.92 o 
   1   7   9       25.23       23.17      2.96 o 
   2   7   9      108.97      104.32      5.64 o 
   3   7   9      485.72      474.99      9.90 o 
   4   7   9      112.69      121.78      6.13 o 
   5   7   9        0.14       -2.10      2.10 o 
   6   7   9        1.79       -1.52      2.48 o 
   7   7   9       13.11       17.53      4.38 o 
  -7   8   9        5.75        4.98      2.00 o 
  -6   8   9       33.00       32.58      2.67 o 
  -5   8   9        1.54        3.53      1.43 o 
  -4   8   9      264.98      281.90      9.29 o 
  -3   8   9      230.68      221.95      7.93 o 
  -2   8   9       10.19       10.87      1.87 o 
  -1   8   9        0.89        0.89      1.03 o 
   0   8   9      104.25      110.94      4.57 o 
   1   8   9        0.04       -0.41      1.19 o 
   2   8   9       22.25       14.67      4.19 o 
   3   8   9       38.22       35.07      5.72 o 
   4   8   9       39.43       48.41      6.29 o 
   5   8   9        3.69        7.24      3.81 o 
  -4   9   9       10.58        6.37      1.73 o 
  -3   9   9       11.74       15.73      4.29 o 
  -2   9   9        1.02       -0.33      1.68 o 
  -1   9   9        7.01        8.88      5.62 o 
   0   9   9       36.49       26.82      3.16 o 
   1   9   9      196.95      217.07     12.86 o 
   2   9   9       14.17       17.79      2.74 o 
   3   9   9      809.79      816.07     30.87 o 
 -12   0  10       54.58       64.61      6.10 o 
 -10   0  10      113.24      125.40      7.81 o 
  -8   0  10      160.98      151.70      8.86 o 
  -6   0  10      435.07      443.21     11.59 o 
  -4   0  10       40.51       47.03      2.13 o 
  -2   0  10      144.34      127.85      4.38 o 
   0   0  10     1186.57     1149.52     24.35 o 
   2   0  10      120.09      112.00      3.16 o 
   4   0  10       66.86       64.74      3.98 o 
   6   0  10      167.99      182.65      9.24 o 
   8   0  10       18.97       19.06      4.57 o 
  10   0  10       24.91       33.16      5.53 o 
 -12   1  10        0.79        1.43      1.68 o 
 -11   1  10       28.17       32.96      3.09 o 
 -10   1  10        0.64        0.10      1.35 o 
  -9   1  10      160.19      159.19      9.24 o 
  -8   1  10      159.12      143.05      3.98 o 
  -7   1  10       53.11       59.81      2.76 o 
  -6   1  10        0.05        0.69      0.66 o 
  -5   1  10      477.03      494.27      7.17 o 
  -4   1  10      771.05      754.58      9.96 o 
  -3   1  10     1047.76     1020.88     11.80 o 
  -2   1  10     1141.77     1184.83     13.46 o 
  -1   1  10      264.83      273.49      4.94 o 
   0   1  10       43.65       55.02      2.30 o 
   1   1  10        0.26        0.52      0.49 o 
   2   1  10      212.79      238.27      5.10 o 
   3   1  10      327.70      295.28      7.06 o 
   4   1  10        0.26        0.03      0.64 o 
   5   1  10      540.80      548.43      9.18 o 
   6   1  10      337.21      330.20      6.58 o 
   7   1  10      586.52      597.66     13.19 o 
   8   1  10      449.64      432.64     13.81 o 
   9   1  10       97.62      101.21      6.26 o 
  10   1  10       78.85       78.63      5.73 o 
 -11   2  10      108.10      139.92     14.67 o 
 -10   2  10        0.18       -0.76      1.27 o 
  -9   2  10       24.81       25.00      2.55 o 
  -8   2  10       81.07       78.24      2.65 o 
  -7   2  10        0.20       -0.01      0.71 o 
  -6   2  10      429.81      425.22      6.10 o 
  -5   2  10        3.67        0.90      0.58 o 
  -4   2  10        7.23        5.56      0.79 o 
  -3   2  10       44.86       43.75      1.64 o 
  -2   2  10       10.28        8.44      0.73 o 
  -1   2  10      647.83      620.21      8.52 o 
   0   2  10      628.94      624.05      8.55 o 
   1   2  10       52.99       49.34      1.70 o 
   2   2  10       33.36       29.73      1.81 o 
   3   2  10      695.83      680.01     10.79 o 
   4   2  10       48.50       48.88      3.21 o 
   5   2  10      103.71      105.48      3.29 o 
   6   2  10       74.09       76.98      2.90 o 
   7   2  10      113.76      112.80      4.79 o 
   8   2  10       52.02       52.69      4.96 o 
   9   2  10        0.02        2.10      1.89 o 
  10   2  10       12.44       11.53      2.76 o 
 -11   3  10       11.04        8.96      3.24 o 
 -10   3  10      147.28      136.08      8.96 o 
  -9   3  10       56.41       59.08      5.53 o 
  -8   3  10      226.33      226.98     11.24 o 
  -7   3  10      268.36      293.19      5.72 o 
  -6   3  10     1453.89     1370.42     18.61 o 
  -5   3  10       33.16       25.79      1.55 o 
  -4   3  10        6.29        5.85      0.85 o 
  -3   3  10      254.02      261.03      4.62 o 
  -2   3  10       19.06       25.68      1.36 o 
  -1   3  10      118.54      114.21      2.74 o 
   0   3  10        4.59        4.86      0.85 o 
   1   3  10        4.75        5.72      1.83 o 
   2   3  10        4.95        4.21      1.10 o 
   3   3  10       93.41       90.08      3.52 o 
   4   3  10      228.76      215.38      5.66 o 
   5   3  10      240.75      236.00      6.11 o 
   6   3  10      106.58      108.21      4.04 o 
   7   3  10       24.07       19.43      3.82 o 
   8   3  10      136.88      145.72      7.20 o 
   9   3  10        2.93        3.81      2.02 o 
 -11   4  10       21.98       20.96      4.19 o 
 -10   4  10       55.00       51.46      5.72 o 
  -9   4  10       56.57       58.13      5.72 o 
  -8   4  10       88.19       93.96      7.05 o 
  -7   4  10        2.11        5.26      1.34 o 
  -6   4  10       41.07       37.91      2.31 o 
  -5   4  10      225.51      206.51      5.25 o 
  -4   4  10      511.77      479.21      9.14 o 
  -3   4  10      348.73      335.50      6.16 o 
  -2   4  10        8.81       10.14      1.02 o 
  -1   4  10       60.18       60.89      2.19 o 
   0   4  10      310.70      311.87      5.69 o 
   1   4  10     1100.20     1042.95     16.57 o 
   2   4  10      259.50      250.54      5.94 o 
   3   4  10       86.55       81.43      5.31 o 
   4   4  10      123.81      117.13      4.09 o 
   5   4  10        3.27        3.18      1.22 o 
   6   4  10       22.58       22.87      2.20 o 
   7   4  10        0.05       -0.05      1.29 o 
   8   4  10        4.69        4.25      1.71 o 
   9   4  10        1.52        3.45      2.76 o 
 -10   5  10       42.37       45.36      5.53 o 
  -9   5  10        7.71        3.81      2.48 o 
  -8   5  10       96.35      105.01      7.81 o 
  -7   5  10       89.20       84.36      4.71 o 
  -6   5  10      261.29      262.05      7.19 o 
  -5   5  10      572.59      571.26     13.64 o 
  -4   5  10        7.35        5.01      1.36 o 
  -3   5  10      223.52      212.64      5.51 o 
  -2   5  10      189.37      195.79      5.79 o 
  -1   5  10       26.64       24.41      2.16 o 
   0   5  10       11.01        9.57      1.30 o 
   1   5  10      363.08      330.63      8.22 o 
   2   5  10       51.72       53.01      3.16 o 
   3   5  10        4.46        2.62      1.18 o 
   4   5  10      251.99      227.59      6.03 o 
   5   5  10      534.22      521.66     11.24 o 
   6   5  10       16.35       17.10      2.04 o 
   7   5  10      255.95      242.37     10.66 o 
   8   5  10       78.44       80.14      4.38 o 
  -9   6  10        1.66        1.52      2.29 o 
  -8   6  10       17.49        9.91      3.24 o 
  -7   6  10       14.50       13.72      3.43 o 
  -6   6  10       26.25       19.40      2.70 o 
  -5   6  10      174.98      167.60      5.72 o 
  -4   6  10       53.88       43.79      3.51 o 
  -3   6  10       12.88       16.82      2.08 o 
  -2   6  10      392.98      411.91     12.43 o 
  -1   6  10        0.80        2.49      1.34 o 
   0   6  10      190.37      204.01      8.02 o 
   1   6  10        3.13       -0.06      1.51 o 
   2   6  10       19.39       26.67      3.16 o 
   3   6  10      427.16      404.98      8.89 o 
   4   6  10        9.10        6.88      2.07 o 
   5   6  10      632.27      553.84     15.98 o 
   6   6  10      240.27      242.60      7.67 o 
   7   6  10       73.69       80.02      4.71 o 
  -8   7  10       20.23       19.63      4.19 o 
  -7   7  10       55.79       53.36      5.91 o 
  -6   7  10       53.32       65.42      3.56 o 
  -5   7  10       30.03       29.41      2.58 o 
  -4   7  10       13.41        6.25      2.79 o 
  -3   7  10        6.45        5.96      1.31 o 
  -2   7  10        0.33       -0.53      1.31 o 
  -1   7  10      135.74      125.02      5.21 o 
   0   7  10        8.09       13.35      2.63 o 
   1   7  10       20.37       21.03      3.09 o 
   2   7  10       22.29       21.37      3.15 o 
   3   7  10        1.37        0.21      1.21 o 
   4   7  10       20.13       26.69      2.82 o 
   5   7  10      485.83      495.39     18.68 o 
   6   7  10       16.10        4.96      3.62 o 
  -6   8  10       18.58       15.21      2.18 o 
  -5   8  10       42.33       32.84      2.82 o 
  -4   8  10       65.53       70.18      3.82 o 
  -3   8  10       19.66       26.05      2.55 o 
  -2   8  10       90.84      106.92      4.69 o 
  -1   8  10      459.75      461.56     15.60 o 
   0   8  10       46.25       47.27      4.31 o 
   1   8  10      209.37      207.18      8.69 o 
   2   8  10       21.34       11.05      4.19 o 
   3   8  10      157.26      144.08     10.48 o 
   4   8  10       17.75       22.87      5.15 o 
  -3   9  10        2.45       -0.94      1.52 o 
  -2   9  10        9.21        9.85      2.57 o 
  -1   9  10        4.63        7.02      5.15 o 
   0   9  10       37.35       34.81      4.96 o 
   1   9  10      112.58      112.06      9.72 o 
 -11   0  11      108.40      112.25      8.00 o 
  -9   0  11       38.48       57.17      5.34 o 
  -7   0  11      165.32      193.66      7.01 o 
  -5   0  11      952.60      974.42     29.54 o 
  -3   0  11       33.27       40.09      2.09 o 
  -1   0  11     1050.83     1086.63     19.38 o 
   1   0  11      677.42      620.17     14.36 o 
   3   0  11       50.31       43.31      2.85 o 
   5   0  11      855.15      850.38     16.95 o 
   7   0  11        3.36        2.67      2.67 o 
   9   0  11        6.37       11.05      4.00 o 
 -11   1  11        2.78        1.55      1.60 o 
 -10   1  11       96.26      108.70     11.43 o 
  -9   1  11        4.01        5.41      1.68 o 
  -8   1  11       66.11       66.09      6.66 o 
  -7   1  11      203.01      210.40      4.62 o 
  -6   1  11       15.84        9.87      1.12 o 
  -5   1  11       83.88       87.05      2.75 o 
  -4   1  11      254.99      241.62      4.37 o 
  -3   1  11       38.45       37.32      1.69 o 
  -2   1  11      332.00      305.92      4.61 o 
  -1   1  11      244.27      247.78      4.00 o 
   0   1  11     1205.57     1226.83     15.26 o 
   1   1  11      262.39      255.81      6.42 o 
   2   1  11       32.87       29.84      1.89 o 
   3   1  11       69.44       68.23      2.44 o 
   4   1  11        2.72        3.62      0.97 o 
   5   1  11       49.22       52.41      2.30 o 
   6   1  11        5.26        4.29      1.50 o 
   7   1  11       31.56       28.45      2.89 o 
   8   1  11      152.84      162.19      7.95 o 
   9   1  11       52.12       47.71      4.71 o 
 -11   2  11       21.33       28.40      4.57 o 
 -10   2  11        0.33       -0.14      2.29 o 
  -9   2  11       43.05       38.56      3.23 o 
  -8   2  11       58.57       57.58      3.04 o 
  -7   2  11      379.86      359.32      7.15 o 
  -6   2  11     1606.82     1625.21     21.71 o 
  -5   2  11        7.79       10.11      1.01 o 
  -4   2  11       37.30       35.92      1.59 o 
  -3   2  11      590.48      579.70      8.27 o 
  -2   2  11       46.19       40.77      1.62 o 
  -1   2  11      305.31      294.29      4.98 o 
   0   2  11       73.16       70.86      2.83 o 
   1   2  11      108.25       96.98      3.44 o 
   2   2  11       97.57      102.01      3.30 o 
   3   2  11       90.89       86.92      3.07 o 
   4   2  11      973.81      942.09     14.38 o 
   5   2  11       56.64       49.28      3.23 o 
   6   2  11       41.97       39.15      2.27 o 
   7   2  11      223.50      225.03     10.63 o 
   8   2  11       86.40       75.20      5.59 o 
   9   2  11        7.38        5.31      2.22 o 
 -11   3  11       52.04       49.74      5.91 o 
 -10   3  11       63.41       79.09      6.86 o 
  -9   3  11        0.12       -0.19      1.91 o 
  -8   3  11       12.53        9.15      2.86 o 
  -7   3  11      218.10      214.73      6.23 o 
  -6   3  11       25.63       23.59      1.96 o 
  -5   3  11       67.18       71.45      2.54 o 
  -4   3  11        3.38        2.16      0.83 o 
  -3   3  11       28.63       29.86      1.67 o 
  -2   3  11      108.51      104.38      2.98 o 
  -1   3  11     1420.86     1382.89     17.11 o 
   0   3  11        5.39        4.37      0.87 o 
   1   3  11      160.84      154.24      4.48 o 
   2   3  11       45.72       39.78      2.17 o 
   3   3  11      313.60      304.14      8.84 o 
   4   3  11      207.56      209.65      5.78 o 
   5   3  11       11.59       13.88      1.80 o 
   6   3  11       10.53        8.62      1.68 o 
   7   3  11       66.02       55.05      3.69 o 
   8   3  11       18.62       17.20      3.16 o 
 -10   4  11      222.36      242.80     12.96 o 
  -9   4  11       14.88       13.72      3.43 o 
  -8   4  11      268.83      277.87     13.53 o 
  -7   4  11       51.87       34.99      3.30 o 
  -6   4  11        5.00        4.53      1.23 o 
  -5   4  11        5.71        2.62      1.04 o 
  -4   4  11      145.53      140.27      4.23 o 
  -3   4  11       13.19       13.47      1.49 o 
  -2   4  11      120.77      104.21      2.77 o 
  -1   4  11      112.00      115.45      3.16 o 
   0   4  11      510.44      506.68      9.61 o 
   1   4  11       71.48       71.83      3.07 o 
   2   4  11      569.26      538.28     10.28 o 
   3   4  11       24.19       19.48      1.97 o 
   4   4  11        7.94        3.24      1.24 o 
   5   4  11      493.92      494.03     10.25 o 
   6   4  11      105.24      102.95      4.19 o 
   7   4  11       47.52       52.73      3.66 o 
   8   4  11       61.74       64.32      6.00 o 
  -9   5  11        0.02       -0.76      1.91 o 
  -8   5  11        0.16       -0.19      1.91 o 
  -7   5  11       32.82       31.64      3.30 o 
  -6   5  11      116.22      126.59      6.48 o 
  -5   5  11       35.33       33.82      3.48 o 
  -4   5  11      136.61      139.00      5.56 o 
  -3   5  11        0.88        1.85      1.03 o 
  -2   5  11        3.44        3.91      1.32 o 
  -1   5  11       38.08       39.01      2.80 o 
   0   5  11      507.03      491.06     24.20 o 
   1   5  11      185.20      173.26      6.02 o 
   2   5  11       40.27       40.65      2.91 o 
   3   5  11      311.66      311.21      7.40 o 
   4   5  11       37.37       29.12      2.39 o 
   5   5  11      258.66      241.96      6.56 o 
   6   5  11        2.84        1.13      1.27 o 
   7   5  11      108.09      109.05      5.10 o 
  -8   6  11       20.39       15.06      3.81 o 
  -7   6  11       16.87       31.64      4.96 o 
  -6   6  11       74.23       70.60      4.78 o 
  -5   6  11      209.35      206.64      8.96 o 
  -4   6  11       55.67       58.07      3.44 o 
  -3   6  11       89.54       82.71      4.00 o 
  -2   6  11       49.77       52.82      3.86 o 
  -1   6  11       79.78       77.75      5.04 o 
   0   6  11       33.23       35.42      4.19 o 
   1   6  11       20.18       19.73      3.01 o 
   2   6  11        0.40       -0.38      1.60 o 
   3   6  11      389.46      390.50     10.34 o 
   4   6  11       51.64       44.03      3.37 o 
   5   6  11      555.02      528.47     14.33 o 
   6   6  11       73.36       65.29      3.48 o 
  -7   7  11       13.73       12.39      3.81 o 
  -6   7  11      168.41      174.39      7.82 o 
  -5   7  11       65.60       64.43      7.05 o 
  -4   7  11      341.39      337.35     11.45 o 
  -3   7  11      143.88      156.15     13.15 o 
  -2   7  11      151.28      160.93      7.48 o 
  -1   7  11      297.95      304.47     10.85 o 
   0   7  11        3.81        8.05      2.67 o 
   1   7  11        3.04        1.52      1.89 o 
   2   7  11      205.09      198.91      7.07 o 
   3   7  11        1.97       -0.89      1.54 o 
   4   7  11        1.60        0.62      1.65 o 
   5   7  11       31.80       37.45      3.41 o 
  -5   8  11        0.06       -1.37      1.90 o 
  -4   8  11       46.66       48.17      4.44 o 
  -3   8  11        9.35        9.48      2.76 o 
  -2   8  11        9.06        8.03      2.56 o 
  -1   8  11       13.12       12.83      3.03 o 
   0   8  11       44.47       48.06      4.56 o 
   1   8  11        4.91        4.17      4.38 o 
   2   8  11      136.31      146.18     10.86 o 
   3   8  11        9.29       13.15      4.57 o 
 -10   0  12        0.63        1.72      2.10 o 
  -8   0  12        4.60       -1.33      1.52 o 
  -6   0  12       37.44       33.50      2.90 o 
  -4   0  12     1553.80     1501.07     32.00 o 
  -2   0  12     1163.48     1130.54     20.27 o 
   0   0  12      810.80      824.51     14.04 o 
   2   0  12      103.92      106.12      4.38 o 
   4   0  12        0.10        0.48      1.12 o 
   6   0  12      485.12      483.23     13.97 o 
   8   0  12      319.96      322.85     17.15 o 
 -11   1  12      191.94      221.17      8.49 o 
 -10   1  12        4.49        5.81      1.95 o 
  -9   1  12      199.91      211.52      7.88 o 
  -8   1  12      108.03       97.60      4.03 o 
  -7   1  12       65.48       61.61      2.48 o 
  -6   1  12       16.08       16.13      1.97 o 
  -5   1  12      745.00      749.93     11.38 o 
  -4   1  12      138.71      136.33      5.01 o 
  -3   1  12      185.38      173.83      3.63 o 
  -2   1  12       14.66       18.51      1.36 o 
  -1   1  12      168.02      160.68      5.68 o 
   0   1  12      121.94      122.20      3.19 o 
   1   1  12        2.97        2.34      1.16 o 
   2   1  12      235.76      241.07      6.21 o 
   3   1  12       10.50        8.41      1.13 o 
   4   1  12       61.03       65.05      2.56 o 
   5   1  12       90.84       93.90      3.13 o 
   6   1  12        0.01        0.40      1.02 o 
   7   1  12       81.69       78.72     13.82 o 
   8   1  12       25.20       26.84      3.90 o 
 -10   2  12        0.00        1.33      2.10 o 
  -9   2  12       69.96       78.95      4.71 o 
  -8   2  12        4.97        2.87      1.35 o 
  -7   2  12        8.77        9.20      1.60 o 
  -6   2  12      233.53      216.44      4.85 o 
  -5   2  12       24.94       22.24      1.54 o 
  -4   2  12      615.34      600.47      9.61 o 
  -3   2  12      217.27      223.22      4.79 o 
  -2   2  12      390.07      383.99      6.80 o 
  -1   2  12      278.24      278.70      5.43 o 
   0   2  12        0.12        0.18      0.76 o 
   1   2  12       93.96       99.16      3.61 o 
   2   2  12       33.31       33.55      2.12 o 
   3   2  12        0.06        0.07      0.86 o 
   4   2  12       19.43       19.33      1.82 o 
   5   2  12       54.03       50.93      3.70 o 
   6   2  12       76.70       82.54      3.87 o 
   7   2  12      180.25      170.44      6.54 o 
   8   2  12        0.76        2.05      2.01 o 
 -10   3  12      175.40      182.39     11.05 o 
  -9   3  12       36.49       41.36      5.15 o 
  -8   3  12      271.81      274.96     13.05 o 
  -7   3  12       23.87       24.07      4.57 o 
  -6   3  12       15.98       19.67      1.70 o 
  -5   3  12       35.52       36.76      1.99 o 
  -4   3  12       57.71       49.87      2.22 o 
  -3   3  12      113.56      119.89      3.38 o 
  -2   3  12      732.54      720.72     11.11 o 
  -1   3  12       29.84       25.64      1.49 o 
   0   3  12       87.06       97.30      4.40 o 
   1   3  12      512.58      520.79     10.14 o 
   2   3  12      804.14      778.26     12.46 o 
   3   3  12      146.84      159.07      4.47 o 
   4   3  12      510.04      503.04     10.42 o 
   5   3  12       59.49       58.74      3.25 o 
   6   3  12       72.38       70.94      4.40 o 
   7   3  12       52.93       53.09      3.80 o 
   8   3  12        9.49        9.11      3.43 o 
  -9   4  12        3.68        7.81      3.24 o 
  -8   4  12        0.01        0.00      1.72 o 
  -7   4  12        0.06        0.09      1.46 o 
  -6   4  12       12.36        7.64      2.22 o 
  -5   4  12      105.69      115.94      4.02 o 
  -4   4  12      314.64      310.36     11.66 o 
  -3   4  12      540.50      559.23     10.64 o 
  -2   4  12        2.19        1.90      0.79 o 
  -1   4  12      693.30      682.58     12.16 o 
   0   4  12       11.69       10.22      1.76 o 
   1   4  12      139.89      138.67      4.44 o 
   2   4  12        0.15       -0.84      0.87 o 
   3   4  12        0.44        1.59      1.22 o 
   4   4  12       37.75       36.68      2.97 o 
   5   4  12      256.38      265.43      7.06 o 
   6   4  12       44.78       46.57      3.09 o 
   7   4  12       86.36       97.41      4.99 o 
  -9   5  12        1.26        1.33      2.48 o 
  -8   5  12       15.80       14.67      3.81 o 
  -7   5  12       55.62       58.88      4.45 o 
  -6   5  12       62.13       61.09      4.45 o 
  -5   5  12       14.55       10.70      2.47 o 
  -4   5  12       43.53       41.57      4.31 o 
  -3   5  12        0.07        0.45      1.14 o 
  -2   5  12       14.98       13.91      2.02 o 
  -1   5  12        5.31        4.15      3.05 o 
   0   5  12      103.14      101.43      5.73 o 
   1   5  12      119.88      134.98      8.96 o 
   2   5  12        0.55        0.99      1.21 o 
   3   5  12      135.82      144.42      5.83 o 
   4   5  12       58.50       56.44      3.36 o 
   5   5  12      627.72      560.53     11.52 o 
   6   5  12       20.50       22.35      2.43 o 
  -7   6  12       84.68       79.28      7.62 o 
  -6   6  12      176.24      189.27      8.15 o 
  -5   6  12       38.44       44.67      5.15 o 
  -4   6  12       21.69       12.77      2.69 o 
  -3   6  12       21.51       22.79      2.45 o 
  -2   6  12      476.91      466.64     16.01 o 
  -1   6  12       54.40       57.26      4.86 o 
   0   6  12       20.77       24.05      3.36 o 
   1   6  12        3.90        6.58      2.36 o 
   2   6  12        1.16       -0.33      1.42 o 
   3   6  12        4.44        3.94      1.89 o 
   4   6  12      243.97      244.45      8.14 o 
   5   6  12       19.27       11.93      2.54 o 
  -6   7  12      139.24      147.60      7.40 o 
  -5   7  12        0.96       -0.11      1.92 o 
  -4   7  12       79.34       85.47      5.73 o 
  -3   7  12       31.25       31.37      3.82 o 
  -2   7  12       13.69        7.91      3.72 o 
  -1   7  12        0.04       -1.72      1.72 o 
   0   7  12       63.07       68.36      5.32 o 
   1   7  12      259.31      301.07     11.19 o 
   2   7  12       65.47       73.14      4.54 o 
   3   7  12      199.49      196.17      7.26 o 
   4   7  12      124.84      127.74      7.21 o 
  -3   8  12        3.61        1.24      3.24 o 
  -2   8  12      130.39      136.66      7.40 o 
  -1   8  12       13.16       11.76      3.09 o 
   0   8  12      265.24      290.83     11.12 o 
  -9   0  13       10.43        6.18      1.95 o 
  -7   0  13       24.16       24.39      4.00 o 
  -5   0  13       31.96       35.83      3.09 o 
  -3   0  13      612.72      598.84     15.27 o 
  -1   0  13      116.49      128.39      4.47 o 
   1   0  13      142.45      150.49      5.44 o 
   3   0  13        9.56        5.96      2.66 o 
   5   0  13      231.63      227.16      7.28 o 
   7   0  13       23.65       21.54      5.15 o 
 -10   1  13       45.93       62.67      4.51 o 
  -9   1  13       33.31       34.64      3.43 o 
  -8   1  13       21.56       17.28      2.09 o 
  -7   1  13      210.63      208.23      6.41 o 
  -6   1  13      361.35      353.16      6.83 o 
  -5   1  13        6.47        6.63      1.12 o 
  -4   1  13      324.10      314.49      6.19 o 
  -3   1  13       17.77       19.58      1.47 o 
  -2   1  13      189.16      203.00      4.57 o 
  -1   1  13      319.24      315.96      7.02 o 
   0   1  13       85.74       84.49      5.13 o 
   1   1  13       20.30       18.12      1.71 o 
   2   1  13       82.13       87.13      3.04 o 
   3   1  13      103.67       94.55      3.12 o 
   4   1  13      210.54      214.94      4.94 o 
   5   1  13       16.43       16.66      2.00 o 
   6   1  13      588.76      593.05     10.61 o 
   7   1  13       13.43       11.43      3.62 o 
 -10   2  13        3.92        5.72      3.05 o 
  -9   2  13       54.24       67.85      6.67 o 
  -8   2  13        2.15        3.05      1.34 o 
  -7   2  13       41.48       48.86      3.12 o 
  -6   2  13       57.60       70.07      3.00 o 
  -5   2  13      224.36      208.20      4.89 o 
  -4   2  13        2.88        2.63      0.93 o 
  -3   2  13      135.08      125.98      3.55 o 
  -2   2  13      312.21      311.69      6.10 o 
  -1   2  13      127.12      125.11      4.13 o 
   0   2  13       47.28       54.76      2.90 o 
   1   2  13       13.37       16.88      1.90 o 
   2   2  13      484.86      504.10      9.25 o 
   3   2  13       73.70       74.02      3.23 o 
   4   2  13      108.27      107.65      3.53 o 
   5   2  13       18.92       21.42      1.95 o 
   6   2  13        0.90        0.35      1.24 o 
   7   2  13       14.57       17.93      2.66 o 
  -9   3  13       81.64       88.62      7.81 o 
  -8   3  13       19.92       15.40      2.69 o 
  -7   3  13      219.29      228.03      8.62 o 
  -6   3  13       45.54       48.52      3.97 o 
  -5   3  13      837.98      857.19     18.85 o 
  -4   3  13       38.08       39.97      2.13 o 
  -3   3  13       55.07       61.67      3.10 o 
  -2   3  13      217.25      218.84      4.92 o 
  -1   3  13      141.62      140.98      4.85 o 
   0   3  13        9.30        5.45      1.36 o 
   1   3  13      379.23      366.75      9.14 o 
   2   3  13       36.30       33.00      3.32 o 
   3   3  13       77.26       82.14      3.36 o 
   4   3  13       12.45       14.69      2.04 o 
   5   3  13       68.32       74.67      3.26 o 
   6   3  13        0.91       -0.53      1.30 o 
   7   3  13      194.38      189.12      7.14 o 
  -9   4  13       25.65       23.82      4.76 o 
  -8   4  13       41.74       29.92      4.96 o 
  -7   4  13       14.96       15.71      2.76 o 
  -6   4  13       80.66       68.47     14.10 o 
  -5   4  13      326.18      341.30      8.89 o 
  -4   4  13       63.19       62.73      3.44 o 
  -3   4  13        6.26        3.82      1.21 o 
  -2   4  13      116.38      125.89      6.40 o 
  -1   4  13       68.99       74.06      3.46 o 
   0   4  13      253.08      260.19      6.53 o 
   1   4  13      255.28      263.65      8.06 o 
   2   4  13      531.35      526.88      9.65 o 
   3   4  13       23.19       19.75      2.86 o 
   4   4  13       18.13       17.52      2.17 o 
   5   4  13        7.26        7.49      1.95 o 
   6   4  13        2.27       -0.08      1.54 o 
  -8   5  13      127.52      133.22      9.91 o 
  -7   5  13       25.43       26.98      3.57 o 
  -6   5  13       23.91       25.12      3.36 o 
  -5   5  13      231.88      218.58     20.68 o 
  -4   5  13       52.67       46.08      3.16 o 
  -3   5  13       28.96       30.35      5.24 o 
  -2   5  13        8.69        7.36      2.49 o 
  -1   5  13       64.44       64.50      4.92 o 
   0   5  13        7.28        9.82      2.47 o 
   1   5  13        8.70       13.69      2.90 o 
   2   5  13      228.07      224.32      7.65 o 
   3   5  13       10.69        7.92      1.78 o 
   4   5  13      135.50      136.68      5.06 o 
   5   5  13       46.46       44.26      3.25 o 
  -6   6  13       81.88       98.99      6.19 o 
  -5   6  13      125.23      138.64      7.21 o 
  -4   6  13       10.28        7.32      2.52 o 
  -3   6  13       15.81       26.64      6.67 o 
  -2   6  13       13.85       10.11      3.81 o 
  -1   6  13      190.99      209.46      9.03 o 
   0   6  13        0.08        3.02      6.10 o 
   1   6  13      406.54      395.08     13.34 o 
   2   6  13        0.28        0.80      1.70 o 
   3   6  13      146.19      141.05      6.20 o 
   4   6  13        1.90        3.10      1.94 o 
  -4   7  13      295.63      298.71     12.96 o 
  -3   7  13       63.72       76.81     10.48 o 
  -2   7  13       90.64       91.37      6.27 o 
  -1   7  13        0.14       -0.56      2.06 o 
   0   7  13        2.59        3.65      2.38 o 
   1   7  13       22.11       26.39      3.96 o 
   2   7  13        2.96        3.17      1.97 o 
  -8   0  14        0.44        0.69      1.46 o 
  -6   0  14       27.93       20.02      2.76 o 
  -4   0  14        8.48       13.22      1.86 o 
  -2   0  14      175.70      182.80      8.18 o 
   0   0  14        5.43        6.14      3.43 o 
   2   0  14       20.08       26.55      2.64 o 
   4   0  14      369.94      377.22     10.17 o 
   6   0  14      338.89      366.42     12.37 o 
  -9   1  14       72.44       85.64      5.39 o 
  -8   1  14        4.32        7.62      1.83 o 
  -7   1  14        0.35        2.04      1.56 o 
  -6   1  14       51.41       57.52      3.43 o 
  -5   1  14      240.29      246.36      5.53 o 
  -4   1  14       63.71       63.87      3.24 o 
  -3   1  14      109.99      114.88      3.49 o 
  -2   1  14        7.08        5.47      1.28 o 
  -1   1  14       14.45       16.76      2.19 o 
   0   1  14      277.37      287.34      7.18 o 
   1   1  14      432.49      438.97      7.73 o 
   2   1  14        3.87        2.70      1.26 o 
   3   1  14       73.01       70.15      2.95 o 
   4   1  14        6.65        5.51      1.30 o 
   5   1  14       82.69       76.04      3.39 o 
   6   1  14       35.19       32.31      2.45 o 
  -9   2  14      106.75      103.30      8.58 o 
  -8   2  14        0.04        0.55      1.31 o 
  -7   2  14       30.48       40.91      3.08 o 
  -6   2  14       75.96       82.96      5.18 o 
  -5   2  14      167.42      164.68      5.89 o 
  -4   2  14        1.81        2.86      0.98 o 
  -3   2  14       10.73        9.18      1.25 o 
  -2   2  14       15.79       19.55      2.01 o 
  -1   2  14      344.70      325.18      7.73 o 
   0   2  14      467.17      456.06      9.64 o 
   1   2  14      369.47      345.48      9.90 o 
   2   2  14        1.71        0.72      1.02 o 
   3   2  14      336.77      344.78      6.77 o 
   4   2  14      405.26      397.20      7.70 o 
   5   2  14        1.44        1.84      1.23 o 
   6   2  14       15.13       16.24      2.31 o 
  -8   3  14        0.03        0.95      2.29 o 
  -7   3  14        0.27       -1.23      1.46 o 
  -6   3  14       90.54       90.33      5.53 o 
  -5   3  14      472.99      487.90     24.20 o 
  -4   3  14        2.42        4.20      1.06 o 
  -3   3  14       93.46       88.61      3.73 o 
  -2   3  14      144.95      154.37      4.57 o 
  -1   3  14       25.77       27.99      2.33 o 
   0   3  14       35.92       29.89      2.41 o 
   1   3  14       15.77       16.45      2.02 o 
   2   3  14      320.60      317.32      7.11 o 
   3   3  14        7.12        5.90      1.46 o 
   4   3  14       67.51       63.82      3.68 o 
   5   3  14      214.82      207.48      5.65 o 
   6   3  14        9.97        9.15      2.20 o 
  -8   4  14       13.79       36.02      5.53 o 
  -7   4  14      100.18      122.88     11.24 o 
  -6   4  14        7.87        6.00      2.24 o 
  -5   4  14      240.36      249.46      9.63 o 
  -4   4  14      194.02      191.63      6.31 o 
  -3   4  14       24.46       25.64      4.57 o 
  -2   4  14        8.22       12.27      2.16 o 
  -1   4  14        9.74       10.96      2.13 o 
   0   4  14      365.37      346.30      8.15 o 
   1   4  14       45.36       48.09      3.00 o 
   2   4  14        4.38        6.18      1.50 o 
   3   4  14       94.92       98.37      4.33 o 
   4   4  14        0.10        1.55      1.41 o 
   5   4  14      197.63      209.42      6.55 o 
  -7   5  14      110.81      114.35      9.34 o 
  -6   5  14        1.55        2.45      2.67 o 
  -5   5  14       68.62       68.95      5.32 o 
  -4   5  14       85.40       96.91     11.05 o 
  -3   5  14      161.68      159.03      7.75 o 
  -2   5  14       50.01       48.11      4.51 o 
  -1   5  14      135.43      146.47      7.47 o 
   0   5  14       72.78       77.05      5.58 o 
   1   5  14        2.97        1.83      2.22 o 
   2   5  14        0.49       -0.85      1.53 o 
   3   5  14       21.60       19.44      3.82 o 
   4   5  14        0.21       -0.69      1.39 o 
  -5   6  14       85.10       82.95      6.00 o 
  -4   6  14        0.12        0.05      2.38 o 
  -3   6  14        1.21        1.58      2.24 o 
  -2   6  14       11.43       10.41      2.90 o 
  -1   6  14       13.59       17.72      3.37 o 
   0   6  14       76.20       88.31      9.24 o 
   1   6  14       52.31       63.28      8.96 o 
   2   6  14       69.42       70.45      6.95 o 
  -7   0  15       58.38       54.42      4.24 o 
  -5   0  15        4.18        1.55      1.60 o 
  -3   0  15     1118.40     1194.65     34.88 o 
  -1   0  15      470.89      471.76     14.06 o 
   1   0  15        0.67        0.07      1.28 o 
   3   0  15      233.81      236.24      8.69 o 
   5   0  15      548.18      562.92     13.79 o 
  -8   1  15       15.32       16.07      2.34 o 
  -7   1  15       65.53       69.59      4.67 o 
  -6   1  15       22.21       24.41      2.64 o 
  -5   1  15        1.98        3.17      1.46 o 
  -4   1  15      220.53      214.27      5.24 o 
  -3   1  15      195.75      191.41      5.58 o 
  -2   1  15       35.98       33.95      2.98 o 
  -1   1  15      189.51      181.30      6.41 o 
   0   1  15       43.23       37.08      2.39 o 
   1   1  15        8.41        9.54      1.42 o 
   2   1  15        1.04        0.12      0.96 o 
   3   1  15      217.47      215.96      5.27 o 
   4   1  15      147.48      147.06      4.35 o 
   5   1  15      137.17      134.33      4.21 o 
  -8   2  15      153.64      148.98      7.14 o 
  -7   2  15        6.93        8.70      2.03 o 
  -6   2  15       22.25       27.85      4.49 o 
  -5   2  15      105.40      125.47      6.35 o 
  -4   2  15        0.50        1.00      1.02 o 
  -3   2  15       28.23       33.84      2.49 o 
  -2   2  15       86.54       90.24      4.52 o 
  -1   2  15       91.67      101.31      4.37 o 
   0   2  15      179.41      167.81      8.38 o 
   1   2  15      517.76      542.91     10.26 o 
   2   2  15       49.07       41.62      2.70 o 
   3   2  15      100.78       97.90      3.50 o 
   4   2  15       12.61       13.96      1.76 o 
   5   2  15      224.77      224.91      6.07 o 
  -7   3  15       76.62       72.91      5.24 o 
  -6   3  15        0.73       14.06      2.90 o 
  -5   3  15       31.56       24.99      5.72 o 
  -4   3  15       31.95       40.05      4.04 o 
  -3   3  15      362.11      369.20      9.96 o 
  -2   3  15       22.38       26.54      3.07 o 
  -1   3  15       99.96       97.19      4.62 o 
   0   3  15        4.41        4.50      1.47 o 
   1   3  15       72.77       71.70      3.80 o 
   2   3  15      114.46      105.51      4.05 o 
   3   3  15       74.54       85.25      4.38 o 
   4   3  15        0.13        0.46      1.20 o 
  -6   4  15       40.37       49.80      4.65 o 
  -5   4  15        0.03        3.92      2.01 o 
  -4   4  15       19.17       16.48      3.09 o 
  -3   4  15        6.45        6.10      2.41 o 
  -2   4  15        7.12        9.05      2.56 o 
  -1   4  15        5.21        4.09      2.20 o 
   0   4  15      200.36      197.46      9.80 o 
   1   4  15        0.57        0.40      1.28 o 
   2   4  15       13.94       14.97      1.96 o 
   3   4  15       27.22       25.35      2.61 o 
  -5   5  15       74.52       73.22      6.58 o 
  -4   5  15       98.28      108.55      7.72 o 
  -3   5  15       31.56       39.11      4.45 o 
  -2   5  15      103.13      113.87      7.01 o 
  -1   5  15      180.37      181.11      8.76 o 
   0   5  15      121.27      122.76     19.15 o 
   1   5  15       10.25        7.30      2.76 o 
   2   5  15      152.97      174.46      7.15 o 
  -6   0  16      446.46      468.84     17.06 o 
  -4   0  16      119.04      127.21      6.67 o 
  -2   0  16       27.45       30.72      3.61 o 
   0   0  16       64.97       61.39      4.32 o 
   2   0  16      480.44      482.11     12.47 o 
   4   0  16       86.63       70.39      4.60 o 
  -7   1  16      126.20      158.92      9.89 o 
  -6   1  16       32.25       31.40      3.12 o 
  -5   1  16      335.93      380.50     10.40 o 
  -4   1  16      160.52      167.13      6.34 o 
  -3   1  16      141.21      146.10      6.80 o 
  -2   1  16       89.92       94.14      4.80 o 
  -1   1  16        1.94        2.44      1.20 o 
   0   1  16       14.42       13.66      1.81 o 
   1   1  16      178.24      186.50      4.93 o 
   2   1  16      124.15      133.13      6.59 o 
   3   1  16      203.98      216.86      6.21 o 
   4   1  16       25.43       20.17      2.03 o 
  -6   2  16        5.88       10.95      3.21 o 
  -5   2  16       34.44       35.92      5.01 o 
  -4   2  16       34.97       29.48      2.96 o 
  -3   2  16        0.05       -0.67      1.28 o 
  -2   2  16       56.21       61.32      3.94 o 
  -1   2  16      211.77      207.66      6.33 o 
   0   2  16      102.82      103.70      4.48 o 
   1   2  16      174.95      183.77      5.50 o 
   2   2  16        0.10        0.17      1.09 o 
   3   2  16      271.02      274.76      6.25 o 
  -6   3  16       67.89       67.89      8.10 o 
  -5   3  16        2.12        3.61      2.24 o 
  -4   3  16       10.95       11.15      2.83 o 
  -3   3  16       16.65       16.25     10.10 o 
  -2   3  16        1.12        0.47      1.31 o 
  -1   3  16       36.24       34.55      2.78 o 
   0   3  16       21.20       25.05      3.33 o 
   1   3  16       30.99       35.16      2.68 o 
   2   3  16      179.10      197.55      5.77 o 
  -4   4  16       50.69       49.03      7.05 o 
  -3   4  16       14.19       14.87      5.15 o 
  -2   4  16       49.95       45.18      9.91 o 
  -1   4  16        0.26       -1.33      2.02 o 
   0   4  16      106.41      129.00     11.82 o 
   1   4  16        4.27        6.55      2.16 o 
  -5   0  17       34.69       37.46      4.67 o 
  -3   0  17        5.86        5.31      3.91 o 
  -1   0  17       11.48       11.01      2.76 o 
   1   0  17      741.07      755.85     17.32 o 
  -5   1  17        5.13        4.00      1.54 o 
  -4   1  17       47.53       55.69      3.38 o 
  -3   1  17        7.77        9.07      1.83 o 
  -2   1  17      137.57      138.72      5.18 o 
  -1   1  17      119.58      130.78      4.55 o 
   0   1  17        2.69        2.16      1.22 o 
   1   1  17       68.25       69.74      3.22 o 
  -4   2  17       27.84       26.20      3.08 o 
  -3   2  17       27.22       36.47      5.45 o 
  -2   2  17        9.54       12.64      2.19 o 
  -1   2  17        2.08        0.11      1.33 o 
   0   2  17       56.58       53.72      3.04 o 
   1   2  17        4.24        3.48      1.36 o 
  -2   3  17        8.41        6.38      2.55 o 
                                                 
